# Supplementary material for: Comparative genomics using teleost fish helps to systematically identify target gene bodies of functionally defined human enhancers
Source: BMC Genomics. 2013 Feb 23;14:122. doi: 10.1186/1471-2164-14-122 (PMC3599049; doi:10.1186/1471-2164-14-122)
Supplement: Additional file 1: Table S1 — Evidences for CNE-enhancer and Target gene Association. [file 1471-2164-14-122-S1.xls]

## Sheet: Sheet1
Supplementary Table S1:Evidences for CNE-enhancer and Target gene Association
S.No	Name of human enhancer	Enhancer ID	Location	Reporter expression induced in transgenic mice assay	Target gene	Support from inter & intra genomic conserved synteny	Support from MGI Expression data
1	CNE_APG4C-FOXD3	hs169	Intergenic	Neural tube	FOXD3	√	√
2	CNE_BNC2(Intragenic)(CNTLN)	hs307	Intragenic	Hindbrain	CNTLN	√	√
3	CNE_BUB3-GPR26	hs578	Intergenic	Neural tube	GPR26	√	√
4	CNE_C3orf14-ZNF312	hs434	Intergenic	Forebrain	ZNF312	√	√
5	CNE_CDCA1-PBX1	hs762	Intergenic	Hindbrain, Midbrain	PBX1	√	√
6	CNE_CENTG2_GBX2	hs249	Intergenic	Neural tube	CENTG2/GBX2*	√	√
7	CNE_CLINT1-EBF1	hs1130	Intergenic	Limb	EBF1	√	√
8	CNE_DACH1(Intragenic)	hs137	Intragenic	Hindbrain	DACH1 & DACH2	√	√
9	CNE_DMRT1-DMRT3	hs112	Intergenic	Forebrain	DMRT3	√	√
10	CNE_EBF(Intragenic)	hs230	Intragenic	Neural tube	EBF	√	√
11	CNE_EBF1(Intragenic) (LSM11)	hs1022	Intragenic	Cranial nerve, dorsal root ganglion, brain, spinal cord	EBF1	√	√
12	CNE_ELP4 (Intragenic)(PAX6)	hs234	Intragenic	Midbrain, ventral spinal cord, eye	PAX6	√	√
13	CNE_EN2-PRR8	hs1418	Intergenic	Hindbrain, midbrain	EN2	√	√
14	CNE_FAF1(Intragenic)	hs194	Intragenic	Midbrain, ventral spinal cord	FAF1	√	√
15	CNE_FANCL-BCL11A	hs1067	Intergenic	Limb, dorsal root ganglion	FANCL/ BCL11A*	√	√
16	CNE_FOXP1(Intragenic)	hs187	Intragenic	Forebrain	FOXP1 & FOXP2	√	√
17	CNE_GPD2-GALNT5(ACVR1)	hs413	Intergenic	Midbrain	ACVR1	√	√
18	CNE_GPR154-TBX20(DPY19L1)	hs466	Intergenic	Facial mesenchyme	DPY19L1	√	√
19	CNE_GPR180-SOX21	hs488	Intergenic	Brain and spinal cord	SOX21	√	√
20	CNE_GSH1-IPF1	hs532	Intergenic	Forebrain, midbrain, hindbrain	GSH1	√	√
21	CNE_HDAC9-TWIST1	hs644	Intergenic	Brain and limbs	TWIST1	√	√
22	CNE_INSC-SOX6	hs692	Intergenic	Forebrain	SOX6	√	√
23	CNE_IRF8-FOXF1	hs1	Intergenic	Neural tube, hindbrain, limb, cranial nerve	FOXF1	√	√
24	CNE_IRX6-MMP2	hs23	Intergenic	Hindbrain, spinal cord	IRX6	√	√
25	CNE_KCNH7-FIGN	hs170	Intergenic	Forebrain	KCNH7/FIGN*	√	√
26	CNE_KCNJ3-NR4A2	hs411	Intergenic	Forebrain	KCNJ3/NR4A2*	√	√
27	CNE_LMO4-PKN2	hs174	Intergenic	Forebrain, limb	LMO4	√	√
28	CNE_MAF-DNCL2B(WWOX)	hs4	Intergenic	Neural tube, hindbrain, midbrain	MAF/WWOX*	√	√
29	CNE_MEIS1-ETAA1(MEIS2)	hs831	Intergenic	Internal organs, hindbrain	MEIS1 & MEIS 2	√	√
30	CNE_MEIS2(Intragenic)	hs181	Intragenic	Midbrain	MEIS2	√	√
31	CNE_MTX2-HNRNPA3	hs248	Intergenic	Nose	HNRNPA3	√	√
32	CNE_NBEA(Intragenic)	hs1330	Intragenic	Neural tube, hindbrain, midbrain	NBEA	√	√
33	CNE_PBX3 (Intragenic)	hs818	Intragenic	Forebrain	PBX3	√	√
34	CNE_PMFBP1-ATBF1	hs22	Intergenic	Forebrain	ATBF1	√	√
35	CNE_POLA(Intragenic)	hs121	Intragenic	Forebrain	POLA	√	√
36	CNE_POLA-ARX	hs122	Intergenic	Forebrain	ARX/POLA*	√	√
37	CNE_PRDM16(Intragenic)	hs705	Intragenic	Hindbrain	PRDM16	√	√
38	CNE_PTD004(Intragenic)(SP3/CIR1)	hs244	Intragenic	Forebrain	SP3/CIR*	√	√
39	CNE_RCN1-WT1(PAX6)	hs113	Intergenic	Dorsal root ganglion	WT1/PAX6*	√	√
40	CNE_RSRC1 (Intragenic)(SHOX2)	hs741	Intragenic	Limb	SHOX2	√	√
41	CNE_SLC26A7-RUNX1T1	hs669	Intergenic	Midbrain	OTUD6B	√	√
42	CNE_SOX21-ABCC4	hs189	Intergenic	Neural tube	SOX21& SOX14	√	√
43	CNE_ST18(Intragenic)(RB1CC1)	hs698	Intragenic	Neural tube, hindbrain, midbrain, forebrain, dorsal root ganglion	RB1CC1	√	√
44	CNE_TACR3-CXXC4(PPA2)	hs260	Intergenic	Midbrain	CXXC4/PPA2*	√	√
45	CNE_TBX3-THRAP2	hs483	Intergenic	Limb	TBX3	√	√
46	CNE_TCF4(Intragenic)(TCF12)	hs376	Intragenic	Neural tube, hindbrain, midbrain	TCF4 & TCF12	√	√
47	CNE_TIM14-SOX2	hs192	Intergenic	Forebrain	DNAJC19/SOX2*	√	√
48	CNE_UBE2V2-EFCAB1 (SNAI1 & SNAI2)	mm466	Intragenic	Limb, face	SNAI 1 & SNAI 2	√	√
49	CNE_WWOX(Intragenic)(MAF)	hs12	Intragenic	Forebrain, hindbrain	MAF	√	√
50	CNE_ZAK(Intragenic)(CDCA7/PDK1/RAPGEF4)	hs242	Intragenic	Neural tube, midbrain, forebrain	CDCA7/PDK1/ RAPGEF4*	√	√
51	CNE_ZFPM2(Intragenic)	hs195	Intragenic	Midbrain	ZFPM2	√	√
52	CNE_ZIC1-AGTR1	hs654	Intergenic	Midbrain, forebrain	AGTR1	√	√
53	CNE_ZNF407(Intragenic) (Tshz1)	hs378	Intragenic	Limb	TSHZ1	√	√
54	CNE_RIC3-LMO1	hs1859	Intergenic	Neural tube, hindbrain, midbrain, Forebrain,Liver	LMO1	√	√
55	CNE_AUTS2(Intragenic)	hs1425	Intragenic	Midbrain	AUTS2	√	√
56	CNE_ SLC35B3-OFCC1 (TFAP2A)	hs1315	Intergenic	Carnial nerve, Forebrain,Midbrain,Limb	TFAP2A	√	√
57	CNE_IRX4-IRX2	hs1327	Intergenic	Neural tube, hindbrain, midbrain, Forebrain	IRX4	√	√
58	CNE_CADPS(Intragenic)	hs1316	Intragenic	Forebrain	CADPS	√	√
59	CNE_HNF4G-ZFHX4(HNF4G)	hs1318	Intergenic	Midbrain,Forebrain	ZFHX4/HNF4G*	√	√
60	CNE_GALR1 - SALL3	hs1186	Intergenic	Neural tube, hindbrain	SALL3	√	√
61	CNE_ EMX2 - RAB11FIP2	hs935	Intergenic	Midbrain	EMX2	√	√
62	CNE_ C15orf41(MEIS2)	hs828	intragenic	Hindbrain	MEIS2	√	√
63	CNE_ C19orf2 - ZNF536	hs858	Intergenic	Limb,Branchial arch	ZNF536	√	√
64	CNE_GYPA-HHIP	hs906	Intergenic	Midbrain, Hindbrain, genital tubercle	HHIP	√	√
65	CNE_CHIC2(intragenic)(GSX2)	hs687	Intragenic	Neural tube,Forebrain	GSX2	√	√
66	CNE_EHBP1(intragenic)(OTX1)	hs690	Intragenic	Midbrain	OTX1	√	√
67	CNE_SP8 - SP4	hs701	Intergenic	Midbrain	SP8	√	√
68	CNE_ LPAAT-THETA-NKX6-1(FAM175A)	hs712	Intergenic	Midbrain	FAM175A	√	√
69	CNE_ PPP1R3A-FOXP2	hs720	Intergenic	Midbrain	GPR85	√	√
70	CNE_ MKI67 - MGMT	hs737	Intergenic	Hindbrain,Midbrain	EBF3	√	√
71	CNE_PXMP3 - PKIA(ZFHX4,HNF4G)	hs742	Intergenic	Forebrain,Hindbrain,Eye	ZFHX4/HNF4G*	√	√
72	CNE_C10orf11 - KCNMA1(ZNF503)	hs748	Intergenic	Forebrain	KCNMA1/ZNF503*	√	√
73	CNE_ARL4A-ETV1	hs749	Intergenic	Hindbrain,Midbrain	ETV1	√	√
74	CNE_CEI - IRX1	hs754	Intergenic	Forebrain,Hindbrain	IRX4	√	√
75	CNE_ GPR101 - ZIC3	hs755	Intergenic	Hindbrain,Midbrain	GPR101 /ZIC3*	√	√
76	CNE_ ATP9B(intragenic)	hs775	Intergenic	Forebrain	ATP9B	√	√
77	CNE_ NXPH1 - NDUFA4(THSD7A)	hs793	Intergenic	Midbrain	NXPH1 /THSD7A*	√	√
78	CNE_DERA(intragenic)(MGST1)	hs798	Intragenic	Forebrain,Neuraltube	DERA/ MGST1*	√	√
79	CNE_ADK(intragenic)	hs595	Intragenic	Midbrain,Forebrain,Nose	ADK	√	√
80	CNE_ MGST1 - LMO3	hs607	Intergenic	Hindbrain.Neuraltube	MGST1 /LMO3*	√	√
81	CNE_BARHL2 - ZNF644	hs612	Intergenic	Forebrain	BARHL2 /LRRC8C*	√	√
82	CNE_ ZNF423(intragenic)	hs625	Intragenic	Forebrain,Hindbrain	ZNF423	√	√
83	CNE_FIGN(intragenic)	hs640	Intragenic	Hindbrain	FIGN/KCNH7*	√	√
84	CNE_XRN2-NKX2-2	hs1205	Intergenic	Hindbrain,Midbrain	NKX2-2/PAX-1*	√	√
85	CNE_ MGMT(intragenic)(PPP2R2D)	hs656	Intragenic	Forebrain	PPP2R2D	√	√
86	CNE_LMO3 - FLJ22655	hs661	Intergenic	Midbrain	LMO3	√	√
87	CNE_ DPYD(intragenic)	hs671	Intragenic	Forebrain	DPYD	√	√
88	CNE_C10orf84(intragenic)(EMX2)	hs672	Intragenic	Forebrain,Midbrain	EMX2	√	√
89	CNE_ FUSSEL18 - SMAD2	hs679	Intergenic	Hindbrain	SMAD2	√	√
90	CNE_ ZNF503-C10orf11	hs484	Intergenic	Midbrain,Limb,Nose,Eye,Branchial arch	ZNF503	√	√
91	CNE_ C9orf39(intragenic)(SH3GL2)	hs529	Intragenic	Hindbrain	SH3GL2	√	√
92	CNE_TSHZ3 - ZNF507	hs536	Intergenic	limb	TSHZ3	√	√
93	CNE_KLHL1 - DACH1	hs540	Intergenic	Forebrain	DACH1	√	√
94	CNE_C2orf34 - SIX3(SIX2)	hs541	Intergenic	Forebrain	SIX3/SIX2*	√	√
95	CNE_ISL1 - PELO	hs543	Intergenic	Ear	ISL1	√	√
96	CNE_MAP1D(intragenic)(HAT1,DLX)	hs553	Intragenic	Forebrain,Carnial nerve	HAT1/DLX*	√	√
97	CNE_PITX2 - C4orf32	hs559	Intergenic	Midbrain	PITX2	√	√
98	CNE_ FOXG1B - PRKD1	hs566	Intergenic	Forebrain	FOXG1B		√
99	CNE_ ZFHX1B - ACVR2A	hs568	Intergenic	Hindbrain,Midbrain	ZFHX1B	√	√
100	CNE_ LMO3(intragenic)	hs336	Intragenic	Neuraltube	LMO3/DERA*	√	√
101	CNE_ TCF12(intragenic)	hs357	Intragenic	Hindbrain,Midbrain, Neural tube	TCF12	√	√
102	CNE_ AATF(intragenic)	hs363	Intragenic	Hindbrain	LHX1	√	√
103	CNE_ZNF521(intragenic)	hs369	Intragenic	Midbrain,Midbrain,Heart	ZNF521	√	√
104	CNE_FANCL-BCL11A	hs399	Intergenic	Forebrain	BCL11A	√	√
105	CNE_ZFHX1B(intragenic)	hs407	Intragenic	Hindbrain,Midbrain, dorsal root ganglion	ZFHX1B	√	√
106	CNE_TANK - PSMD14	hs416	Intergenic	Forebrain	TBR1/RBMS1*	√	√
107	CNE_ DLX1 - DLX2	hs422	Intergenic	Forebrain,Midbrain,Nose	DLX1/DLX2*	√	√
108	CNE_ ATP11C - SOX3 (FGF13)	hs427	Intergenic	Forebrain,Hindbrain	FGF13	√	√
109	CNE_ ZNF312 -CADPS	hs435	Intergenic	Forebrain,Midbrain	ZNF312 / CADPS*	√	√
110	CNE_ ZAK(intragenic)(SP3)	hs242	Intragenic	Forebrain,Midbrain,Neuraltube	SP3	√	√
111	CNE_OTP - TBCA(CRHBP)	hs262	Intergenic	Forebrain	CRHBP	√	√
112	CNE_ FOXP4(intragenic)(TFEB3)	hs281	Intragenic	Forebrain,Midbrain	TFEB3	√	√
113	CNE_POLA(intragenic)	hs118	Intragenic	Midbrain	POLA	√	√
114	CNE_ GLI3(intragenic)	hs111	Intragenic	Forebrain	GLI3	√	√
115	CNE_SALL1 - CHD9 (NKD1)	hs76	Intergenic	Midbrain,Neuraltube	SALL1 /NKD1*	√	√
116	CNE_ATBF1(intragenic) (DHX38)	hs16	Intragenic	mesenchyme derived from neural crest	ATBF1/DHX38*	√	√
117	CNE_IRX5-IRX6(IRX4-IRX2)	hs26	Intergenic	eye,Midbrain,neural tube	IRX5-IRX6 &IRX4-IRX2	√	√
118	CNE_C9orf28(intragenic) (PBX3/LMX1B)	hs186	Intragenic	Midbrain	C9orf28/PBX3/LMX1B*	√	√
119	CNE_ARRDC3-NR2F1	hs191	Intergenic	hindbrain (rhombencephalon)	NR2F1	√	√
120	CNE_RPS6KC1 - PROX1(SMYD2)	hs204	Intergenic	forebrain	PROX1/SMYD2*	√	√
121	CNE_PLSCR1-ZIC4(PLOD2)	hs213	Intergenic	limb	PLOD2	√	√
122	CNE_TFAP2B-PKHD1	hs217	Intergenic	hindbrain (rhombencephalon),midbrain (mesencephalon)	TFAP2B	√	√
123	CNE_DKFZp667B0210(intragenic) (EBF3)	hs232	Intragenic	hindbrain (rhombencephalon)	EBF3 & EBF1	√	√
124	CNE_SOX6(intragenic) (PLEKHA7)	hs236	Intragenic	melanocytes	PLEKHA7	√	√
125	CNE_POU3F1-RRAGC(UTP11L)	hs238	Intergenic	Neural tube	POU3F1/UTP11L*	√	√
126	CNE_TBC1D5-SATB1(PLCL2/RAB5A)	hs250	Intergenic	heart	SATB1/PLCL2/RAB5A*	√	√
127	CNE_TTC14-FXR1(SOX2)	hs258	Intergenic	eye,limb	SOX2	√	√
128	CNE_FLJ25680-DKFZP564D172(NR2F1)	hs271	Intragenic	forebrain,midbrain	NR2F1	√	√
129	CNE_C6orf167-POU3F2	hs282	Intergenic	hindbrain,midbrain	POU3F2	√	√
130	CNE_LOC90637-MICAL-L2(UNCX)	hs293	Intergenic	branchial arch,forebrain,midbrain	UNCX	√	√
131	CNE_NEUROD6 - LOC223075	hs297	Intergenic	melanocytes	NEUROD6	√	√
132	CNE_SHFM1 - DLX5(DLX6)	hs298	Intergenic	midbrain (mesencephalon)	DLX6/SHFM1*	√	√
133	CNE_C10orf11(intragenic) (ZNF503)	hs320	Intragenic	eye, hindbrain, neural tube	ZNF503	√	√
134	CNE_ACADSB-BUB3(HMX2)	hs329	Intergenic	limb	HMX2	√	√
135	CNE_LPHN2 - FLJ23033(PRKACB)	hs442	Intergenic	mammary tissue,eye,gut	PRKACB	√	√
136	CNE_MEIS2-TMCO5	hs572	Intergenic	hindbrain, neural tube	MEIS2	√	√
137	CNE_PARP8 - ISL1	hs215	Intergenic	Dorsal root ganglion, cranial nerve.	PARP8	√	√
138	CNE_C14orf177 - BCL11B(BCL11A)	hs622	Intergenic	forebrain	BCL11B/BCL11A*	√	√
139	CNE_FKSG2- ZNF703(ZNF503)	hs631	Intergenic	cranial nerve, forebrain	ZNF703 & ZNF503	√	√
140	CNE_HAT1(intragenic) (CYBRD1)	hs646	Intragenic	midbrain, hindbrain	HAT1/CYBRD1*	√	√
141	CNE_CEI-IRX1(IRX2/IRX5-IRX3)	hs261	Intergenic	Midbrain	IRX2/IRX1/IRX5/IRX3*	√	√
142	CNE_SP8-SP4	hs110	Intergenic	forebrain	SP8	√	√
143	CNE_FOXP2(intragenic) (FOXP1)	hs218	Intragenic	forebrain	FOXP2 & FOXP1	√	√
144	CNE_EDNRB-POU4F1(RNF219/RBM26)	hs915	Intergenic	Midbrain, Limb	RNF219 & RBM26	√	√
145	CNE_CENTG2(intragenic) (GBX2)	hs921	Intragenic	branchial arch, forebrain, limb	GBX2	√	√
146	CNE_ARHGAP15(intragenic) (ZEB2)	hs675	Intragenic	forebrain	ZEB2	√	√
147	CNE_KIAA1900(intragenic) (POU3F2)	hs676	Intragenic	branchial arch, ear,forebrain,hindbrain	POU3F2	√	√
148	CNE_TRPS1(intragenic)	hs919	Intragenic	Limb	TRPS1	√	√
149	CNE_ATG4C-FOXD3(DOCK7)	hs764	Intergenic	Hindbrain, neural tube	FOXD3/DOCK7*	√	√
150	CNE_LMO4(intragenic)	hs809	Intragenic	branchial arch, cranial nerve	LMO4	√	√
151	CNE_KIAA1598-VAX1(HSPA12A)	hs841	Intragenic	Forebrain, midbrain	KIAA1598/HSPA12A*	√	√
152	CNE_GTPBP9-FLJ46347(SP3/PDK1)	hs860	Intergenic	forebrain	SP3/PDK1*	√	√
153	CNE_MRPS9(POU3F3/NCK2)	hs868	Intragenic	Hindbrain, neural tube	POU3F3/NCK2*	√	√
154	CNE_SORL1-BRCC2(UBASH3B)	hs872	Intergenic	Eye, forebrain, hindbrain, midbrain, neural tube	UBASH3B	√	√
155	CNE_SMG6(intragenic) (HIC1)	hs924	Intragenic	limb	HIC1	√	√
156	CNE_C20orf19(RALGAPA2/NKX2-2)	hs914	Intergenic	forebrain	RALGAPA2/NKX2-2*	√	√
157	CNE_ ZEB2-PABPCP2	hs1802	Intergenic	Midbrain	ZEB2	√	√
158	CNE_ MDFIC-TFEC( FOXP2)	hs1798	Intergenic	Eye, Forebrain, Hindbrain, Midbrain, Neural tube	FOXP2	√	√
159	CNE_OTX2-EXOC5(MUDENG/C14orf)	hs1791	Intergenic	Midbrain	MUDENG/C14orf101*	√	√
160	CNE_CEP135-AASDH (EXOC1)	hs1651	Intergenic	Cranial nerve, Hindbrain, Neural tube	EXOC1	√	√
161	CNE_ ATOH8(intragenic)( ST3GAL5)	hs1652	intragenic	Forebrain,Hindbrain,Limb	ST3GAL5	√	√
162	CNE_FZD8-ANKRD30A( GJD4/CCNY)	hs1567	Intergenic	Branchial arch, Genital tubercle, hindbrain, Limb	FZD8/GJD4/CCNY*	√	√
163	CNE_SPRY1-ANKRD50( NUDT6/FGF2 )	hs1525	Intergenic	Heart, Limb	SPRY1/NUDT6/FGF2 *	√	√
164	CNE_ADI1-SOX11	hs1496	Intergenic	Forebrain, Hindbrain, Midbrain, Neural tube	SOX11	√	√
165	CNE_TEAD1(intragenic)(PTH/BTBD)	hs1314	intragenic	Branchial arch, Dorsal root ganglion, Forebrain, Limb, Midbrain	TEAD1/PTH/BTBD10*	√	√
166	CNE_NFIA(intragenic)	hs1309	intragenic	Forebrain, Heart, Limb, Midbrain, Nose	NFIA	√	√
167	CNE_MRPS28(intragenic)( STMN2/HEY1)	hs1305	intragenic	Cranial nerve, Hindbrain, Midbrain, Neural tube	STMN2/HEY1*	√	√
168	CNE_NFIA-TM2D1	hs1450	Intergenic	Forebrain, Hindbrain, Midbrain, Neural tube	NFIA	√	√
169	CNE_SETBP1(intragenic)( SYT4)	hs1362	intragenic	Cranial nerve, Forebrain, Hindbrain, Midbrain, Neural tube, other	SYT4	√	√
170	CNE_POU2F1(intragenic)	hs1331	intragenic	Forebrain, Hindbrain, Midbrain, Neural tube	POU2F1	√	√
171	CNE_SOX2-ATP11B	hs1332	intergenic	Forebrain, Hindbrain, Midbrain, Neural tube	SOX2	√	√
172	CNE_C10orf11(intragenic)( KCNMA1 )	hs1434	intragenic	Limb, Neural tube	KCNMA1	√	√
173	CNE_NPVF-NFE2L3( SNX10)	hs1325	intergenic	Forebrain, Hindbrain, Midbrain	SNX10	√	√
174	CNE_MALT1-ZNF532	hs1397	intergenic	Ear, Nose	ZNF532	√	√
175	CNE_COMTD1-LOC439985( ZNF503)	hs1437	intergenic	Limb	ZNF503	√	√
176	CNE_IGFBPL1-FLJ35740(ANKRD18A/ANKRD29)	hs1390	intragenic	Limb	ANKRD18A & ANKRD29	√	×**
177	CNE_NEK7(intragenic)	hs1322	intragenic	Branchial arch, Dorsal root ganglion, Forebrain, Hindbrain, Midbrain	NEK7	√	√
178	CNE_MAB21L1-DCAMKL1(NBEA/DCLK1)	hs1333	Intragenic	Midbrain, Nose	NBEA/DCLK1 *	√	√
179	CNE_OPA1-HES1	hs1344	intergenic	Forebrain	OPA1	√	√
180	CNE_ROBO1(intragenic)	hs1475	intragenic	Branchial arch, Limb	ROBO1	√	√
181	CNE_SLC6A9-KLF17(B4GALT2)	hs1857	intergenic	Midbrain	B4GALT2	√	√
182	CNE_SLC4A3-EPHA4(SLC24A3)	hs1507	intergenic	Limb	SLC4A3	√	×**
183	CNE_C21orf34(intragenic)(USP25 /NRIP1)	hs1304	intragenic	Forebrain, Hindbrain, Midbrain, Neural tube	USP25 /NRIP1*	√	√
184	CNE_SOX6-C11orf58	hs1301	intergenic	Forebrain	SOX6	√	√
185	CNE_JAG1-BTBD3(MKKS)	hs1278	intergenic	Limb, Nose	JAG1/BTBD3/MKKS*	√	√
186	CNE_OSR1-TTC32	hs1273	intergenic	Branchial arch, Limb, Nose, Somite	OSR1	√	√
187	CNE_RBM33(intragenic)(SHH)	hs1268	intragenic	Limb	SHH	√	√
188	CNE_PTCH1(intragenic)	hs1258	intragenic	Forebrain, Hindbrain, Midbrain, Neural tube	PTCH1	√	√
189	CNE_SPATA17-CGI-115(ESRRG)	hs1257	intergenic	Hindbrain, Trigeminal V	ESRRG	√	√
190	CNE_PTX3-SHOX2( RSRC1)	hs1251	intergenic	Hindbrain, Midbrain, Neural tube	SHOX2/RSRC1*	√	√
191	CNE_ PBX1(intragenic) (ALDH9A1)	hs1235	intragenic	Hindbrain	PBX1/ALDH9A1*	√	√
192	CNE_ASCL1(intragenic)(IGF1)	hs1122	intragenic	Eye	IGF1	√	√
	*Represents the enhancers which are associated with more than one target genes.** Expression pattern is not known.
	Table 2: Describes the name of CNE enhancer, their location with respect to putative associated gene, the reporter gene expression induced by human CNE enhancer in transgenic mice assay and the associated gene of CNE enhancer with respect of conserved syntenic analysis and MGI expression data.
