# Supplementary material for: Comparative genomics using teleost fish helps to systematically identify target gene bodies of functionally defined human enhancers
Source: BMC Genomics. 2013 Feb 23;14:122. doi: 10.1186/1471-2164-14-122 (PMC3599049; doi:10.1186/1471-2164-14-122)
Supplement: Additional file 3: Table S2 — Describes the names of CNE enhancers as given by (http://enhancer.lbl.gov/), human chromosome location, coordinates (hg19), status of conservation location with respect to putative associated genes. Molecular function/biological process and endogenous expression pattern(as described in Mgi (http://www.informatics.jax.org/) of candidate associated genes is also given. The last column describes the reporter expression induced by human CNE enhancer in transgenic mice assay as describes by (http://enhancer.lbl.gov/). [file 1471-2164-14-122-S3.xls]

## Sheet: Sheet1
			Supplementary Table S2: Describes the names of CNE enhancers as given by (http://enhancer.lbl.gov/), human chromosome location, coordinates (hg19), status of conservation location with respect to putative associated genes.Molecular function/biological process and endogenous expression pattern(as described in Mgi(http://www.informatics.jax.org/) of candidate associated genes is also given.The last…
			Name of human enhancer	Enhancer ID	Chromosome	Coordinates (hg19)	Location with respect to putative associated gene/genes		Molecular function/Biological process of associated gene	Major endogenous expression domain of associated gene/genes	Reporter expression induced in tissues
		1	CNE_APG4C-FOXD3	hs169	Chr 1 p31.3	63,464,282-63,465,717	Intergenic		ATG4C: Protein binding/Autophagy, FOXD3: DNA binding/transcription	ATG4C: Bone marrow, Salivary gland, blood, testis, kidney, FOXD3: Brain, neural tube, limb, eye	Neural tube
		2	CNE_BNC2(Intragenic)(CNTLN)	hs307	Chr 9p22.2	16,710,536-16,711,184	Intragenic		BNC2:DNA binding, metal ion binding/regulation of transcription, transcription, CNTLN:Molecular_function/biological_process	BNC2: Embryo, ovary, testis, CNTLN: Brain and spinal cord	Hindbrain (rhombencephalon)
		3	CNE_BUB3-GPR26	hs578	Chr 10q26.13	125,188,987-125,190,075	Intergenic		BUB3:Cell cycle, cell division, GPR26:G-protein coupled receptor activity, receptor activity/G-protein coupled receptor protein signaling pathway, signal transduction	BUB3: Brain, heart, kidney, spinalcord, GPR26: Midbrain, central nervous system, spinal cord	Neural tube
		4	CNE_C3orf14-ZNF312	hs434	Chr 3 p14.2	62,350,726-62,351,718	Intergenic		ZNF312: DNA binding/Regulation of transcription,	ZNF312: Forebrain, midbrain, C3orf14; Pancrease	Forebrain
		5	CNE_CDCA1-PBX1	hs762	Chr 1q23.3	163,441,941-163,442,842	Intergenic		CDCA1:Molecular function/cell cycle, PBX1: DNA binding, protein binding/adrenal gland development, anterior/posterior pattern formation	CDCA1: Central nervous system, hindbrain, midbrain, heart, PBX1: Hindbrain, midbrain, spinal cord, retina	Hindbrain, midbrain
		6	CNE_CENTG2_GBX2	hs249	Chr 2q37.2	237,071,364-237,071,848	Intergenic		CENTG2:ARF GTPase activator activity, GTP binding/protein transport, regulation of ARF GTPase activity, GBX2:DNA binding/autonomic nervous system development, axon guidance...	CENTG2: Forebrain, midbrain, spinal cord, GBX2: Midbrain, hindbrain, forebrain, spinal cord	Neural tube
		7	CNE_CLINT1-EBF1	hs1130	Chr 5 q33.3	157,589,029-157,590,477	Intergenic		CLINT1:Protein binding/transport of endogenous cargo proteins, EBF1:Regulation of transcription/multicellular organismal development	CLINT1: Brain, spinal cord, EBF1: Limb, brain, spinal cord, face	Limb
		8	CNE_DACH1(Intragenic)	hs137	Chr 13 q21.33	72,300,849-72,302,934	Intragenic		DACH1: Transcriptional factor activity/Organismal development	DACH1: Brain, spinal cord, limb, eye	Hindbrain
		9	CNE_DMRT1-DMRT3	hs112	Chr 9p 24.3	973,435-975,288	Intergenic		DMRT1, DMRT3: Transcriptional factor activity/Male gonad development, sex determination	DMRT1: Gonad primordium, mesonephros , ovary, testis, spermatogonium DMRT3: Telencephalon; olfactory lobe , ovary, testis,	Forebrain
		10	CNE_EBF(Intragenic)	hs230	Chr 5q33.3	158,340,962-158,342,611	intragenic		EBF:DNA binding, metal ion binding/multicellular organismal development, positive regulation of transcription	EBF: Hindbrain, midbrain, spinal cord, retina, cerebellum	Neural tube
		11	CNE_EBF1(Intragenic) (LSM11)	hs1022	Chr 5q 33.3	158,486,120-158,487,498	Intragenic		EBF1: Transcriptional factor activity/Muticellular organismal development, LSM:Protein binding, RNA binding/ histone mRNA 3'-end processing, mRNA processing	EBF1: Brain, spinal cord, lymphnode, LSM11: Brain and spinal cord	Brain and spinal cord
		12	CNE_ELP4 (Intragenic)(PAX6)	hs234	Chr 11p 13	31,685,357-31,686,884	Intragenic		ELP4: Phosphorylase kinase regulator activity/Regulation of transcription; PAX6: DNA binding/protein binding	ELP4: Heart, blood, lung; PAX6: Brain, eye, nose	Midbrain(mesencephalon), ventral spinal cord, eye
		13	CNE_EN2-PRR8	hs1418	Chr 7q36.3	155,264,047-155,265,809	Intergenic		EN2:DNA binding, sequence-specific DNA binding/hindbrain development, midbrain development, PRR8:Nucleic acid binding /biological process	EN2: Hindbrain, midbrain, cerebellum, spinal cord, eye, PRR8: Brain, spinal cord, lung, liver	Hindbrain, midbrain
		14	CNE_FAF1(Intragenic)	hs194	Chr 1p 32.3	51,034,546-51,036,289	Intragenic		FAF1: Protein binding/Apoptosis	FAF1: Brain, spinal cord, heart, lung, kidney	Midbrain, ventral spinal cord
		15	CNE_FANCL-BCL11A	hs1067	Chr 2p 16.1	58,975,738-58,977,115	Intergenic		FANCL: Protein binding, DNA repair, BCL11A: Nucleic acid binding/transcription	FANCL: Brain, kidney, testis, ovary,lung, BCL11A: Brain, lung, liver	Limb, dorsal root ganglion
		16	CNE_FOXP1(Intragenic)	hs187	Chr 3p 13	71,290,418-71,292,584	Intragenic		FOXP1: Nucleic acid binding/embryonic development, FOXP2: DNA binding, metal ion binding/embryonic development	FOXP1: Brain, heart, lung, intestine, stomach, limb, skeletal muscle, FOXP2: Brain, intestine, lung	Forebrain
		17	CNE_GPD2-GALNT5	hs413	Chr 2q24.1	157,551,014-157,551,952	Intergenic		GPD2: Glycerol-3-phosphate metabolic process, GALNT5: Calcium ion binding, manganese ion binding	GPD2: Face, limb, brain, spinal cord , GALNT5: Extraembryonic component, face, tooth, tongue	Midbrain
		18	CNE_GPR154-TBX20(DPY19L1)	hs466	Chr 7p14.2	35,268,514-35,269,380	Intergenic		GPR154:G-protein coupled receptor activity/G-protein coupled receptor protein signaling pathway, TBX20:DNA binding, protein binding/blood circulation, cell proliferation, DPY19L1: molecular_ function/biological _process	GPR154: Brain, TBX20:Heart, hindbrain, spinal cord, neural tube, DPY19L1: Brain, spinal cord, heart	Facial mesenchyme
		19	CNE_GPR180-SOX21	hs488	Chr 13q 32.1	95,358,263-95,360,017	Intergenic		GPR180: Vascular remodeling, SOX21: DNA binding/regulation of transcription	GPR180: Brain, skeletal muscle, SOX21: Brain and spinal cord	Brain and spinal cord
		20	CNE_GSH1-IPF1	hs532	Chr 13q12.2	28,395,961-28,397,536	Intergenic		GSH1: DNA binding, sequence-specific DNA binding/adenohypophysis development, hypothalamus development, IPF1: DNA binding, promoter binding/ DNA binding, promoter binding	GSH1: Hindbrain, midbrain, spinal cord, IPF1: Pancreas, foregut, midgut	Forebrain, midbrain, hindbrain
		21	CNE_HDAC9-TWIST1	hs644	Chr 7p21.1	18,885,971-18,887,230	Intergenic		HDAC9: Chromatin modification/histone deacetylase activity, TWIST1: DNA binding/apoptosis	HDAC9: Brain, spinal cord, skeletal muscle, TWIST1: Forebrain, hindbrain, limb, facial region, heart, head, somite	Brain and limbs
		22	CNE_INSC-SOX6	hs692	Chr 11p15.2	15,587,041-15,588,314	Intergenic		SOX6: DNA binding/promoter binding/cartilage development, INSC: Cell differentiation/multicellular organismal development	INSC: Brain, SOX6: Brain, other organs	Forebrain
		23	CNE_IRF8-FOXF1	hs1	Chr 16q24.1	86,430,087-86,430,726	Intergenic		IRF8:DNA binding, protein binding/cellular response to lipopolysaccharide, defense response to bacterium, FOXF1:DNA binding, promoter binding/cell-cell adhesion	IRF8: Central nervous system, lens, oocyte, FOXF1: Central nervous system, alimentary system	Neural tube, hindbrain, limb, cranial nerve
		24	CNE_IRX6-MMP2	hs23	Chr 16q 12.2	55,424,416-55,425,738	Intergenic		IRX6: DNA binding/regulation of transcription, MMP2: Calcium ion binding/Blood vessel maturation	IRX6: Limb, midbrain, hindbrain, spinal cord, mammary gland, ear, MMP2: Mesonephros, upper arm, face, kidney	Hindbrain, Neural tube
		25	CNE_KCNH7-FIGN	hs170	Chr 2q24.3	164,450,144-164,451,758	Intergenic		KCNH7:Ion channel activity/ion transport, FIGN:ATP binding, nucleoside-triphosphatase activity/---	KCNH7: Midbrain, spinal cord, forebrain, FIGN: Brain, kidney	Forebrain
		26	CNE_KCNJ3-NR4A2	hs411	Chr 2q24.1	156,726,581-156,727,605	Intergenic		KCNJ3:G-protein activated inward rectifier potassium channel activity/ion transport, NR4A2:	KCNJ3: Brain, spinal cord, eye, NR4A2: Midbrain, hindbrain, spinal cord, retina, basal forebrain	Forebrain
		27	CNE_LMO4-PKN2	hs174	Chr 1p 22.3	87,821,621-87,823,082	Intergenic		LMO: Metal ion binding/neural tube closure, PKN2: ATP binding/protein amino acid phosphorylation	LMO: Forebrain, hindbrain, spinal cord, eye, ear, metanephros , PKN2: Skeletal muscle, heart, spleen, liver, lung	Forebrain, limb
		28	CNE_MAF-DNCL2B(WWOX)	hs4	Chr 16q23.2	80,372,593-80,373,755	Intergenic		MAF:DNA binding, double-stranded DNA binding/cell development, cytokine production, DNCL2B:Motor activity /biological process, WWOX: binding, catalytic activity/apoptosis, induction of apoptosis	MAF: Lens, BRAIN* DNCL2B: Brain, spinal cord, heart, WWOX: Brain, spinal cord	Neural tube, hindbrain, midbrain
		29	CNE_MEIS1-ETAA1(MEIS2)	hs831	Chr 2p14	67,281,257-67,282,540	Intergenic		MEIS1: DNA binding/angiogenesis, MEIS2: DNA binding/development ETAA1: Tumour-specific cell surface antigen	MEIS1: Brain, liver, lung, pancreas, MEIS2: Brain, Limb, internal organs, ETAA1: Brain, linternal organs	Internal organs, hindbrain
		30	CNE_MEIS2(Intragenic)	hs181	Chr 15q14	37,240,805-37,242,498	Intragenic		MEIS2: DNA binding/regulation of transcription	MEIS2: Limb, brain, eye	Midbrain
		31	CNE_MTX2-HNRPA3	hs248	Chr 2q31.1	177,503,157-177,503,671	Intergenic		MTX2: Protein targeting to mitochondrion, HNRPA3: mRNA processing, RNA splicing	MTX2: Central nervous system, retina, HNRPA3: Brain, spinal cord, nasal cavity,	Nose
		32	CNE_NBEA(Intragenic)	hs1330	Chr 13q13.3	35,772,272-35,774,420	Intragenic		NBEA:Binding, protein kinase A binding/post-Golgi vesicle-mediated transport, protein localization	NBEA: Eye, midbrain, somite, limb, neural tube	Neural tube, hindbrain, midbrain
		33	CNE_PBX3 (Intragenic)	hs818	Chr 9q33.3	128,520,992-128,522,653	Intragenic		PBX3: DNA binding/adult locomotory behavior, dorsal spinal cord development	PBX3: Brain, spinal cord, retina	Forebrain
		34	CNE_PMFBP1-ATBF1	hs22	Chr 16q22.2	72,254,566-72,255,825	Intergenic		PMFBP1: Spermatogenesis, ATBF1: DNA binding/negative regulation of transcription	PMFBP1: Testis, ATBF1: Brain, spinal cord, live, ear, retina	Forebrain
		35	CNE_POLA(Intragenic)	hs121	Chr Xp21.3	25,007,879-25,009,581	Intragenic		POLA: DNA binding/DNA replication	POLA: Brain, blood, internal organs, eye	Forebrain
		36	CNE_POLA-ARX	hs122	Chr Xp21.3	25,017,067-25,018,756	Intergenic		POLA: DNA binding/DNA replication, ARX: DNA binding/axon guidance, cell differentiation	POLA: Brain, blood, internal organs, eye, ARX: Forebrain, hindbrain, limb	Forebrain
		37	CNE_PRDM16(Intragenic)	hs705	Chr 1p36.32	3,190,581-3,191,428	Intragenic		PRDM16: SMAD binding/neurogenesis	PRDM16: Forebrain, hindbrain	Hindbrain
		38	CNE_PTD004(Intragenic)(SP3/CIR1)	hs244	Chr 2q31.3	174,988,737-174,990,363	Intragenic		PTD004:ATP binding, GTP binding/biological process, SP3:chromatin binding, DNA binding/B cell differentiation, definitive hemopoiesis, CIR1:histone deacetylase binding, protein binding/mRNA processing, negative regulation of transcription	PTD004: Brain, spinal cord, heart, SP3: CNS, brain, CIR1: Brain	Forebrain
		39	CNE_RCN1-WT1(PAX6)	hs113	Chr 11p13	32,197,490-32,198,734	Intergenic		RCN1:Calcium ion binding /--, WT1:C2H2 zinc finger domain binding, DNA binding/adrenal gland development, branching involved in ureteric bud morphogenesis, PAX6:DNA binding, DNA binding/anterior/posterior pattern formation, astrocyte differentiation	RCN1: Brain, spinal cord, cerebellum, WT1: Mesonephores, eye, spinal cord, brain, dorsal root ganglion	Dorsal root ganglion
		40	CNE_RSRC1 (Intragenic)(SHOX2)	hs741	Chr 3q25.32	157,903,310-157,904,642	Intragenic		RSRC1: Protein binding/alternative nuclear mRNA splicing, SHOX2: DNA binding/cartilage development	RSRC1: Brain, kidney, mammary gland, SHOX2: Limb, brain	Limb
		41	CNE_SLC26A7-RUNX1T1	hs669	Chr 8q21.3	92,824,759-92,826,618	Intergenic		SLC26A7:Anion channel activity, anion exchanger activity/anion transport, RUNX1T1:Metal ion binding, protein binding/fat cell differentiation, regulation of DNA binding	SLC26A7: Brain, spinal cord, kidney, RUNX1T1: Brain, heart, spinal cord	Midbrain
		42	CNE_SOX21-ABCC4	hs189	Chr 13q 32.1	95,618,516-95,619,850	Intergenic		SOX21: DNA binding/regulation of transcription, SOX21: DNA binding/regulation of transcription, ABCC4: ATP binding, multidrug transport	SOX21: Brain, spinal cord, SOX14: Brain, spinal cord, internal organs, ABCC4: Limb, face, brain, skin, renal/urinary system	Neural tube
		43	CNE_ST18(Intragenic)(RB1CC1)	hs698	Chr 8q11.23	53,166,730-53,167,836	Intragenic		ST18:DNA binding, metal ion binding/regulation of transcription, negative regulation of transcription from RNA polymerase II promoter, RB1CC1: protein binding/autophagic vacuole assembly, autophagy	ST18: Pancreas, RB1CC1: Central nervous system	Neural tube, hindbrain, midbrain, forebrain, dorsal root ganglion
		44	CNE_TACR3-CXXC4(PPA2)	hs260	Chr 4q24	105,345,575-105,346,895	Intergenic		TACR3:G-protein coupled receptor activity/G-protein coupled receptor protein signaling pathway, CXXC4:DNA binding, metal ion binding/Wnt receptor signaling pathway, PPA2: hydrolase activity, inorganic diphosphatase activity/phosphate metabolic process	TACR3: Midbrain, hindbrain, cerebellum, spinal cord, eye, CXXC4: Heart, PPA2: Brain, spinal cord	Midbrain
		45	CNE_TBX3-THRAP2	hs483	Chr 12q24.21	115,124,394-115,125,300	Intergenic		Tbx3: DNA binding/branching morphogenesis of a tube, THRAP2: DNA binding/regulation of transcription	Tbx3: Limb, eye, heart, lung , THRAP2: Brain	limb
		46	CNE_TCF4(Intragenic)(TCF12)	hs376	Chr 18q21.2	53,089,625-53,091,079	Intragenic		TCF4:DNA binding /multicellular organismal development, negative regulation of transcription from RNA polymerase II promoter, TCF12:DNA binding, protein binding/multicellular organismal development, positive regulation of transcription	TCF4: Central nervous system, midbrain, eye, nose, hindbrain, kidney, TCF12: Hindbrain, midbrain, spinal cord	Neural tube, hindbrain, midbrain
		47	CNE_TIM14-SOX2	hs192	Chr 3q26.33	180,773,639-180,775,802	Intergenic		TIM14:Heat shock protein binding /protein transport, transmembrane transport, SOX2:Chromatin binding, DNA binding/adenohypophysis development	TIM14: Brain, spinal cord, heart, spleen, SOX2: Ovary, eye, spinal cord, forebrain, midbrain, hindbrain	Forebrain
		48	CNE_UBE2V2-EFCAB1 (SNAI1 & SNAI2)	mm466	Chr 8q11.21	49,468,223-49,469,353	Intergenic		SNAI1 & SNAI2: Multicellular organismal development, DNA binding, metal ion binding	SNAI1: Limb, brain, face, SNAI2: Limb, brain, face	Facial mesenchyme, branchial arch and limb
		49	CNE_WWOX(Intragenic)(MAF)	hs12	Chr 16q23.1	78,510,608-78,511,944	Intragenic		WWOX: Catalytic activity/cell cycle, MAF: DNA binding/protein binding	WWOX: Brain, spinal cord, MAF: Brain, eye	Forebrain, hindbrain,
		50	CNE_ZAK(Intragenic)(CDCA7/PDK1/RAPGEF4)	hs242	Chr 2q31.1	174,114,371-174,115,933	Intragenic		ZAK:ATP binding, kinase activity/cell cycle, cytoskeleton organization, CDCA7: molecular_function/ cell division, regulation of cell proliferation, PDK1:ATP binding, kinase activity/ carbohydrate metabolic process, cell surface receptor linked signaling pathway, RAPGEF4:cAMP binding, cAMP-dependent protein kinase regulator activity/calcium ion-dependent exocytosis, cAMP-mediated signaling	ZAK: Pancreas, CDCA7: Hindbrain, midbrain, CNS PDK1: Hindbrain, midbrain, spinal cord, RAPGEF4:Brain	Neural tube, midbrain, forebrain
		51	CNE_ZFPM2(Intragenic)	hs195	Chr 8q23.1	106,333,530-106,334,859	Intragenic		ZFPM2:DNA binding, metal ion binding/cardiac muscle tissue development, embryonic organ development	ZFPM2: Midbrain, hindbrain, gonad, heart	Midbrain
		52	CNE_ZIC1-AGTR1	hs654	Chr 3q24	147,801,015-147,802,169	Intergenic		ZIC1:DNA binding, metal ion binding/behavior, brain development, AGTR1:Angiotensin type I & II receptor activity/ blood vessel development	ZIC1: Eye, neural tube, AGTR1: Heart, brain, liver, kidney	Midbrain, forebrain
		53	CNE_ZNF407(Intragenic) (Tshz1)	hs378	Chr 18 q22.3	72,357,475-72,358,333	Intragenic		ZNF407: DNA binding/regulation of transcription, Tshz1: DNA binding/anterior-posterior pattern formation	ZNF407: Brain, genital ridge and mesonephros , Tshz1: Forelimb bud, trunk, spinal cord	Limb
		54	CNE_RIC3-LMO1	hs1859	chr11q15.4	8,226,046-8,230,683	Intergenic		LMO1: metal ion binding, zinc ion binding/ DNA binding/regulation of transcription, RIC3: acetylcholine receptor binding/ elevation of cytosolic calcium ion concentration, synaptic transmission,	LMO1:Forebrain,Midbrain,Hindbrain,Eye,Limb	Neural tube, hindbrain, midbrain, Forebrain,Liver
		55	CNE_AUTS2(Intragenic)	hs1425	chr7q11.22	69,596,979-69,598,263	Intragenic		AUTS2?	AUTS2:Forebrain,Midbrain,Hindbrain,Spinal cord,Limb	Midbrain
		56	CNE_ SLC35B3-OFCC1 (TFAP2A)	hs1315	chr6p24.3	9,095,334-9,096,985	Intergenic		SLC35B3:transmembrane transport, ,OFCC1:?TFAP2A:DNA binding, protein binding/anterior neuropore closure, embryonic cranial skeleton morphogenesis	SLC35B3:Cereberal cortex,cortical plate,OFCC1:Embryo,Mesenchyma,TFAP2A:Limb,Spinal cord,Branchial arch,Neural tube,Nose	Carnial nerve,Forebrain,Midbrain,Limb
		57	CNE_IRX4-IRX2	hs1327	chr5p15.33	2,204,457-2,208,380	Intergenic		IRX4:DNA binding, RNA polymerase II transcription factor activity/cell differentiation, heart development,IRX2:DNA binding, sequence-specific DNA binding/regulation of transcription, DNA-dependent	IRX4:Hindbrain,Midbrain,Spinal cord,Heart,IRX2:Embryo,Eye,Foregut	Neural tube, hindbrain, midbrain, Forebrain
		58	CNE_CADPS(Intragenic)	hs1316	chr3p14.2	405,817-62,408,099	Intragenic		CADPS:calcium ion binding, lipid binding/catecholamine secretion, positive regulation of calcium ion-dependent exocytosis	CADPS:Midbrain,Hindbrain,Forebrain,Spinal cord	Forebrain
		59	CNE_HNF4G-ZFHX4(HNF4G)	hs1318	chr8q21.1	77,598,007-77,600,645	Intragenic		ZFHX4:DNA binding, metal ion binding/regulation of transcription, DNA-dependent,HNF4G:DNA binding, ligand-dependent nuclear receptor activity/regulation of transcription, DNA-dependent, steroid hormone mediated signaling pathway,metal ion binding, zinc ion binding/bile acid biosynthetic process, cholesterol homeostasis	ZFHX4:Midbrain,Hindbrain,Spinal cord , Eye,HNF4G:Hindbrain,Midbrain,PXMP3:enteral nervous system,Cereberal cortex	Midbrain,Forebrain
		60	CNE_GALR1 - SALL3	hs1186	chr18q23	75,569,573-75,570,862	Intergenic		GALR1: G-protein coupled receptor activity, galanin receptor activity/ activation of adenylate cyclase activity by G-protein signaling pathway,SALL3: DNA binding, metal ion binding/ forelimb morphogenesis, hindlimb morphogenesis	GALR1:Centeral Nervous System,Spinal cord,SALL3:Hindbrain,Midbrain,Spinal cord,Limb	Neural tube,Hindbrain
		61	CNE_ EMX2 - RAB11FIP2	hs935	chr10q25.4	119,310,483-119,311,458	Intergenic		EMX2: DNA binding, sequence-specific DNA binding/ anterior,posterior pattern formation, brain development,RAB11FIP2: protein homodimerization activity	EMX2:Forebrain,Midbrain,Hindbrain,Limb,RAB11FIP2:Forebrain	Midbrain
		62	CNE_ C15orf41(MEIS2)	hs828	chr15q14	36,964,819-36,966,098	Intragenic		MEIS2: DNA binding, sequence-specific DNA binding/ eye development, positive regulation of transcription from RNA polymerase II promoter	C15orf41:Forebrain ,Spinal cord,Eye MEIS2:Forebrain,Midbrain,Hindbrain,Limb,Eye	Hindbrain
		63	CNE_ C19orf2 - ZNF536	hs858	chr19q12	30,747,057-30,748,648	Intergenic		C19orf2: binding, transcription corepressor activity/ protein folding, regulation of transcription from RNA polymerase II promoter,ZNF536: DNA binding, metal ion binding/ negative regulation of neuron differentiation, negative regulation of retinoic acid receptor signaling	C19orf2:Brain,Spinal cord,Nose,ZNF536:Midbrain,Hindbrain,Limb,Heart,Lungs,Eye	Limb,Branchial arch
		64	CNE_GYPA-HHIP	hs906	chr4q31.21	145,276,813-145,278,719	Intergenic		GYPA: protein homodimerization activity/ cytoskeletal anchoring at plasma membrane, regulation of response to osmotic stress,HHIP: catalytic activity, metal ion binding/ dorsal/ventral pattern formation, epithelial tube branching involved in lung morphogenesis	GYPA:Brain,Spinal cord,Heart,Kidney,HHIP:Limb,Lung,Stomach	Midbrain, Hindbrain, genital tubercle
		65	CNE_CHIC2(intragenic)(GSX2)	hs687	chr4q12	54,881,222-54,882,455	Intragenic		CHIC2: Golgi to plasma membrane transport,GSX2: DNA binding, sequence-specific DNA binding/ brain development, central nervous system development	CHIC2:Brain,Spinal cord,Heart,Kidneys,Lungs,GSX2:Forebrain,Hindbrain,Midbrain	Neural tube,Forebrain
		66	CNE_EHBP1(intragenic)(OTX1)	hs690	chr2p15	63,193,855-63,194,929	Intragenic		EHPB1: ? OTX1:DNA binding, protein binding/anterior/posterior pattern formation, forebrain development	EHPB1: Brain,Spinal cord,heart ,Kidney OTX1:Midbrain,Forebrain,Heart,Limb	Midbrain
		67	CNE_SP8 - SP4	hs701	chr7p17.5	21,084,342-21,085,460	Intergenic		SP4: DNA binding, metal ion binding/ regulation of heart contraction, regulation of transcription from RNA polymerase II promoter,SP8: DNA binding, metal ion binding/ dorsal/ventral pattern formation, embryonic limb morphogenesis	SP4:centeral nervous system,Heart,limb,SP:Forebrain,Midbrain,Spinal cord,Limb	Midbrain
		68	CNE_ LPAAT-THETA - NKX6-1	hs712	chr4q21.23	84,700,011-84,701,265	Intergenic		NKX6-1: chromatin binding, DNA binding/ cell differentiation, cell proliferation,LPAAT-THETA : acyltransferase activity, glycerol-3-phosphate O-acyltransferase activity/ metabolic process, phospholipid biosynthetic process,FAM175A:polyubiquitin binding /chromatin modification, DNA repair	NKX6-1:Midbrain,Hindbrain,Spinal cord,Pancrease,LPAAT-THETA :Kidney,Heart,Muscles,FAM125a:Brain Heart,Muscle,Kidney	Midbrain
		69	CNE_ PPP1R3A-FOXP2	hs720	chr7q31.1	113,793,545-113,794,562	Intragenic		PPP1R3A: protein serine/threonine phosphatase activity/ carbohydrate metabolic process, dephosphorylation,FOXP2: chromatin binding, DNA bending activity/ camera-type eye development, caudate nucleus development	PPP1R3A:Heart,Muscle,FOXP2:Midbrain,Hindbrain,Spinalcord,Limb,GPR85: Forebrain,midbrain,hindbrain,spinal cord	Midbrain
		70	CNE_ MKI67 - MGMT	hs737	chr10q26.23	130,366,868-130,368,005	Intergenic		MKI67:protein C-terminus binding /cell proliferation, meiosis,MGMT:calcium ion binding, catalytic activity/DNA dealkylation involved in DNA repair, DNA repair,EBF3:DNA binding, metal ion binding/multicellular organismal development, positive regulation of transcription,	MKI67:Limb,Liver,Nose,Centeral nervous system,MGMT:Brain,Heart,Muscle,Kidney,Lungs,EBF3:Midbrain,Hindbrain,Limb,Spinal,Cord	Hindbrain,Midbrain
		71	CNE_PXMP3 - PKIA(ZFHX4,HNF4G)	hs742	chr8q21.1	78,042,571-78,044,201	Intergenic		PXMP3:metal ion binding, zinc ion binding/bile acid biosynthetic process, cholesterol homeostasis,PKIA:cAMP-dependent protein kinase inhibitor activity, kinase activity/negative regulation of catalytic activity, negative regulation of phosphorylation,ZFHX4:DNA binding, metal ion binding/regulation of transcription, DNA-dependent,HNF4G:DNA binding, ligand-dependent nuclear receptor activity/regula…	PXMP3:enteral nervous system,Cereberal cortex,PKIA:Spinal cord,Midbrain,Nose,EyeS,Limb,ZFHX4:Midbrain,Hindbrain,Spinal cord , Eye,HNF4G:Hindbrain,Midbrain	Forebrain,Hindbrain,Eye
		72	CNE_C10orf11 - KCNMA1(ZNF503)	hs748	chr10q22.3	78,390,590-78,391,875	Intergenic		ZNF503:metal ion binding, nucleic acid binding/regulation of transcription, DNA-dependent, transcription, DNA-dependent,C10orf11:?,KCNMA1:actin binding, /adult walking behavior, auditory receptor cell differentiation	ZNF503:Hindbrain,Midbrain,Spinal cord,Limb,Nose,Eye,C10orf11:Spinal cord,Heart,Kidneys,Liver,KCNMA1:Brain,Liver,Kidney,Limb	Forebrain
		73	CNE_ARL4A-ETV1	hs749	chr7p21.3	13,450,920-13,451,719	Intergenic		ARL4A:GTP binding, GTPase activity /brown fat cell differentiation, GTP catabolic process,ETV1:DNA binding, sequence-specific DNA binding/axon guidance, mechanosensory behavior	ARL4A:Midbrain,Forebrain,Hindbrain,Spinal cord,ETV1:FORebrain,Midbeain,Hindbrain,Spinal cord,Eye	Midbrain,Hindbrain
		74	CNE_CEI - IRX1	hs754	chr5q15.33	3,197,865-3,198,942	Intergenic		IRX1:DNA binding, sequence-specific DNA binding/regulation of transcription,CE1:?,IRX4:DNA binding, RNA polymerase II transcription factor activity/cell differentiation, heart development	IRX1:Hindbrain,Midbrain,Soinal cord,Branchial arch,CEI:Brain,Spinal cord,Heart,Kidneys,Lungs,IRX4:Hindbrain,Forebrain,Spinal cord,Heart,Eye	Forebrain,Hindbrain
		75	CNE_ GPR101 - ZIC3	hs755	chrXq26.3	136,316,806-136,317,871	Intergenic		GPR101:G-protein coupled receptor activity, receptor activity/G-protein coupled receptor protein signaling pathway, ZIC3:DNA binding, metal ion binding/anterior/posterior pattern formation, determination of left/right asymmetry in nervous systemsignal transduction	GPR101:Forebrain,Midbrain,Spinal cord,Heart,Limb,Eye,Lungs,ZIC3:Forebrain,Midbrain,Hindbrain,Limb,Spinal cord	Midbrain,Hindbrain
		76	CNE_ ATP9B(intragenic)	hs775	chr18q23	77,010,009-77,010,795	Intergenic		ATP9B:ATP binding, ATPase activity, coupled to transmembrane movement of ions, phosphorylative mechanism/ATP biosynthetic process, metabolic process	ATP9B:Spinal cord,Forebrain,Liver,Lungs	Forebrain
		77	CNE_ NXPH1 - NDUFA4(THSD7A)	hs793	chr7p21.3	10,684,318-10,685,359	Intergenic		NXPH1:receptor binding ,NDUFA4:electron transport chain, transport,THSD7A:?	NXPH1:Midbrain,Forebrain,Spinal cord,NDUFA4:Brain,Lungs,Liver,Stomach,Spinal cord,Heart,THSD7A:Forebrain,Midbrain,Hind brain,Spinal cord,Limb	Midbrain
		78	CNE_DERA(intragenic)	hs798	chr12p12.3	16,170,590-16,171,824	Intragenic		DERA:catalytic activity, deoxyribose-phosphate aldolase activity/deoxyribonucleoside catabolic process,MGST1:glutathione transferase activity, identical protein binding/glutathione metabolic process, response to drug	DERA:Brain,Heart,Liver,Spinal cord,Lungs.MGST1:Midbrain,Forebrain,Spinal cord,Limb,Liver,Nose	Forebrain,Neuraltube
		79	CNE_ADK(intragenic)	hs595	chr10q22.2	76,177,765-76,179,000	Intragenic		ADK:adenosine kinase activity, ATP binding/adenosine metabolic process, dATP biosynthetic process	Adk:Forebrain,Midbrain,Liver,Stomach	Midbrain ,Forebrain,Nose
		80	CNE_ MGST1 - LMO3	hs607	chr12p12.3	16,610,045-16,611,936	Intergenic		MGST1:glutathione transferase activity, identical protein ,LMO3:metal ion binding, zinc ion binding catabolic process,	MGST1:Midbrain,Forebrain,Spinal ,LMO3:Midbrain,Forebrain,Spinal cord.	Hindbrain,Neuraltube
		81	CNE_BARHL2 - ZNF644	hs612	chr1p22.2	91,305,562-91,307,215	Intergenic		BARHL2:DNA binding, sequence-specific DNA binding/cell fate commitment, cell fate determination,ZNF644:?,LRRC8C:?	BARHL2:Midbrain,Forebrain,Hindbrain,Spinal cord,ZNF644:?,LRRC8C:Brain,Heart,Spinal cord,Lung	Forebrain
		82	CNE_ ZNF423(intragenic)	hs625	chr16q12.1	49,735,099-49,736,449	Intragenic		ZNF423: DNA binding, metal ion binding/ cell differentiation, multicellular organismal development	ZNF423:Midbrain,Hindbrain,Forebrain,Spinal cord	Forebrain,Hindbrain
		83	CNE_FIGN(intragenic)	hs640	chr2q24.3	164,574,007-164,575,458	Intragenic		FIGN:ATP binding, nucleoside-triphosphatase activity,GRB14:phosphoprotein binding, receptor activity/insulin receptor signaling pathway, negative regulation of insulin receptor signaling pathway,KCNH7:inward rectifier potassium channel activity, ion channel activity/ion transport, potassium ion transmembrane transport	FIGN:Midbrain,Forebrain,Hindbrain,Spinal cord,KCNH7:Forebrain,Midbrain,Hindbrain,Sopinal cord	Hindbrain
		84	CNE_XRN2-NKX2-2	hs1205	chr20	21,488,551-21,490,021	Intergenic		XRN2: cell growth, DNA catabolic process/ 5'-3' exonuclease activity, 5'-3' exoribonuclease activity,NKX2-2: astrocyte differentiation, cell development/ DNA binding, protein binding,PAX-1: DNA binding, sequence-specific DNA binding transcription factor activity/ bone morphogenesis, CD4-positive, alpha-beta T cell differentiation	NKX2-2:Midbrain,Hindbrain,Forebrain,Spinal cord,PAX-1:Midbrain,Hindbrain,Forebrain,Spinal cord	Midbrain,Hindbrain
		85	CNE_ MGMT(intragenic)(PPP2R2D)	hs656	chr10q26.3	131,400,948-131,402,279	Intragenic		MGMT:calcium ion binding, catalytic activity/DNA dealkylation involved in DNA repair, DNA repair,PPP2R2D:protein phosphatase type 2A regulator activity /signal transduction	MGMT:Brain,Heart,Muscle,Kidney,Lungs,Midbrain,Forebrain,Hindbrain,Spinal cord	Forebrain
		86	CNE_LMO3 - FLJ22655	hs661	chr12p12.3	16,940,708-16,942,322	Intragenic		LMO3:metal ion binding, zinc ion binding catabolic process,FLJ22655:GTP binding, nucleotide binding	,LMO3:Midbrain,Forebrain,Spinal cord.FLJ22655:Brain,Spinal cord	Midbrain
		87	CNE_ DPYD(intragenic)	hs671	chr1p21.3	97,610,491-97,611,741	Intragenic		DPYD:4 iron, 4 sulfur cluster binding, catalytic activity/'de novo' pyrimidine base biosynthetic process, circadian rhythm	DPYD:Forebrain,Midbrain,Cereberal cortex	Forebrain
		88	CNE_C10orf84(intragenic)(EMX2)	hs672	chr10q26.11	120,074,039-120,075,696	Intragenic		C10orf84:?,EMX2: DNA binding, sequence-specific DNA binding/ anterior,posterior pattern formation, brain development	C10orf84:Brain,Spinal cord,EMX2EMX2:Forebrain,Midbrain,Hindbrain,Limb	Forebrain,Midbrain
		89	CNE_ FUSSEL18 - SMAD2	hs679	chr18q21.1	45,087,290-45,088,074	Intergenic		FUSSEL18:polyubiquitin binding /chromatin modification, DNA repair,SMAD2:chromatin binding, co-SMAD binding/anterior,posterior pattern formation, cell fate commitment,KATNAL2:ATP binding, hydrolase activity	FUSSEL18:?,SMAD2:Hindbrain,Midbrain,Eye,Ear,KATNAL2:?	Hindbrain
		90	CNE_ ZNF503-C10orf11	hs484	chr10q22.2	77,164,564-77,165,639	Intragenic		ZNF503:metal ion binding, nucleic acid binding/regulation of transcription, DNA-dependent, transcription, C10orf11:?	ZNF503:Forebrain,Midbrain,Hindbrain,Nose,C10orf11:Spinal cord,Kidney,Lung,Liver	Midbrain,Limb,Nose,Eye,Branchial arch
		91	CNE_ C9orf39(intragenic)(SH3GL2)	hs529	chr9p22.2	17,322,200-17,324,371	Intragenic		C9orf39:?,SH3GL2:identical protein binding, lipid binding/cellular membrane organization, endocytosis	C9orf39:Heart,Kidneys,Liver,SH3GL2:Brain,Spinal cord,Kidneys	Hindbrain
		92	CNE_TSHZ3 - ZNF507	hs536	chr19q12.2	32,452,701-32,453,894	Intergenic		TSHZ3:chromatin binding, DNA binding/in utero embryonic development, kidney morphogenesis,ZNF507:DNA binding, metal ion binding/regulation of transcription, DNA-dependent, transcription	TSHZ3:Testis,Dorsal root ganglion,ZNF507,Brain,Spinal cord,Kidney,Heart,Lung,Liver	Spinal cord, Limb
		93	CNE_KLHL1 - DACH1	hs540	chr13q21.33	71,358,093-71,359,507	Intergenic		KLHL1:actin binding /adult walking behavior, cerebellar Purkinje cell layer development,DACH1:DNA binding, nucleotide binding/development of primary female sexual characteristics, multicellular organismal development,KLF12:DNA binding, metal ion binding/negative regulation of transcription from RNA polymerase II promoter, positive regulation of transcription from RNA polymerase II promoter	KLHL1:Midbrain,Forebrain,Spinal cord,DACH1:Forebrain,Midbrain,Spinal cord,Limb,KLF12:Forebrain,Spinal cord	Forbrain
		94	CNE_C2orf34 - SIX3(SIX2)	hs541	chr2p21	45,030,569-45,032,739	Intergenic		C2orf34:calmodulin-lysine N-methyltransferase activity, methyltransferase activity,SIX3:DNA binding, protein binding/brain development, camera-type eye development	C2orf34:Brain,Spinal cord,heart,Liver,Lungs,SIX3:Forebrain,Midbrain,Hindbrain,Spinal cord,Eye,SIX2:Hindbrain,Midbrain,Forebrain,Spinal cord	Forebrain
		95	CNE_ISL1 - PELO	hs543	chr5q11.2	50,960,132-50,961,567	Intergenic		ISL1:chromatin binding, DNA binding/heart development, heart morphogenesis,PELO:endonuclease activity, hydrolase activity/cell cycle, cell division	ISL1:Forebrain,Midbrain,Hindbrain,Spinal cord,Ear,PELO:orbito-sphenoid	Ear
		96	CNE_MAP1D(intragenic))(HAT1,DLX)	hs553	chr2q31.1	172,936,519-172,938,249	Intragenic		MAP1D:aminopeptidase activity, hydrolase activity/cellular process, proteolysis,DYNC1I2:motor activity, protein complex binding/transport ,HAT1:acyltransferase activity, histone acetyltransferase activity/chromatin modification, chromatin silencing at telomere,DLX1:chromatin binding, DNA binding/cell differentiation, cerebral cortex GABAergic interneuron differentiation,DLX2:chromatin binding, DN…	MAP1D:?,DYNC1I2:Forebrain,Hindbrain,Limb,HAT1:Forebrain,Midbrain,Hindbrain,Liver,Lungs,DLX1:Forebrain,Midbrain,Limb,DLX2:Midbrain,Forebrain,Limb,Eye	Forebrain,carnial nerve
		97	CNE_PITX2 - C4orf32	hs559	chr4q25	112,421,802-112,422,905	Intergenic		PITX2:chromatin binding, DNA binding/anatomical structure morphogenesis, atrial cardiac muscle tissue morphogenesis,C4orf32:?	PITX2:Midbrain,Heart,Stomach,C4orf32:Brain,Spinal cord heart,Kidney,Lungs,Liver	Midbrain
		98	CNE_ FOXG1B - PRKD1	hs566	chr14q12	29,684,896-29,686,744	Intergenic		FOXG1B:DNA bending activity/axon midline choice point recognition, cell morphogenesis involved in neuron differentiation,PRKD1:ATP binding, kinase activity/intracellular signal transduction, protein phosphorylation	FOXG1B:Forebrain,Spinal cord,PRKD1:Midbrain,Spinal cord,Nose,Limb	forebrain
		99	CNE_ ZFHX1B - ACVR2A	hs568	chr2q22.3	146,692,288-146,693,283	Intergenic		ZFHX1B:DNA binding, metal ion binding/cell proliferation in forebrain, central nervous system development,ACVR2A:activin binding, activin receptor activity/activin receptor signaling pathway, anterior/posterior pattern formation	ZFXH1B:Midbrain,Hindbrain,Heart,Limb,ACVR2A:Midbrain,Spinal cord	Hindbrain,Midbrain
		100	CNE_ LMO3(intragenic)	hs336	chr12p12.3	16,715,315-16,716,360	Intragenic		DERA:catalytic activity, deoxyribose-phosphate aldolase activity/deoxyribonucleoside catabolic process, LMO3:metal ion binding, zinc ion binding catabolic process,	LMO3:Midbrain,Forebrain,Spinal cord,DERA:Brain,Heart,Liver,Spinal cord,Lungs,	Neuraltube
		101	CNE_ TCF12(intragenic)	hs357	chr15q21.3	57,425,244-57,425,958	Intragenic		TCF12:DNA binding, protein binding/multicellular organismal development, positive regulation of gene expression	TCF12:Forebrain,Midbrain,Hindbrain,Spinal cord,Limb	Hindbrain,Midbrain,Neuraltube
		102	CNE_ AATF(intragenic)	hs363	chr17q12	35,329,349-35,329,944	Intragenic		AATF:leucine zipper domain binding, protein binding/anti-apoptosis, apoptosis,LHX1: DNA binding, metal ion binding/ anatomical structure formation involved in morphogenesis, anatomical structure morphogenesis	AATF:Forebrain,Midbrain,Hindbrain,Spinal cord,Liver,LHX1:Forebrain,Midbrain,Hindbrain,spinal cord	Hindbrain
		103	CNE_ZNF521(intragenic)	hs369	chr18q11.2	22,864,753-22,866,457	Intragenic		ZNF521: DNA binding, metal ion binding/ cell differentiation, multicellular organismal development	ZNF521:Midbrain,Forebrain,Hindbrain,Spinal cord	Hindbrain,Midbrain,Heart
		104	CNE_FANCL-BCL11A	hs399	chr2p16.1	60,441,495-60,442,515	Intergenic		BCL11A: metal ion binding, nucleic acid binding/ B cell differentiation, protein sumoylation,FANCL: ligase activity, metal ion binding./ DNA repair, gamete generation	BCL11A:Forebrain,Hindbrain,Midbrain,Spinal cord,FANCL:cortical plate	Forebrain
		105	CNE_ZFHX1B(intragenic)	hs407	chr2q22.3	145,188,099-145,189,812	Intragenic		ZFHX1B:DNA binding, metal ion binding/cell proliferation in forebrain, central nervous system development	ZFHX1B:Midbrain,Hindbrain,Spinal cord,Limb	Hindbrain,Midbrain,Dorsal root ganalion
		106	CNE_TANK - PSMD14	hs416	chr2q24.2	162,094,895-162,095,451	Intergenic		TANK:metal ion binding, protein binding/I-kappaB kinase,NF-kappaB cascade,PSMD14:endopeptidase activator activity, endopeptidase activity/anaphase-promoting complex-dependent proteasomal ubiquitin-dependent protein catabolic process, metabolic process,RBMS1: DNA binding, nucleic acid binding/ DNA replication	TANK:Jaw,PSMD14:Centeral nervous system,TBR1:Forebrain,Limb,RBMS1:Forebrain,midbrai,Hindbrain,Spinal cord	Forebrain
		107	CNE_ DLX1 - DLX2	hs422	chr2q31.1	172,955,879-172,957,052	Intergenic		DLX1:chromatin binding, DNA binding/cell differentiation, cerebral cortex GABAergic interneuron differentiation,DLX2:chromatin binding, DNA binding/branching morphogenesis of a nerve, cartilage development,DYNC1I2:motor activity, protein complex binding/transport,HAT1:acyltransferase activity, histone acetyltransferase activity/chromatin modification, chromatin silencing at telomere	DLX1:Midbrain,Forebrain,Limb,Nose,DLX2:Forebrain,Midbrain,Limbs,Nose,DYNC1I2:Forebrain,Hindbrain,Limb,HAT1:Forebrain,Midbrain,Hindbrain,Liver,Lungs	Forebrain,Midbrain,Nose
		108	CNE_ ATP11C - SOX3 (FGF13)	hs427	chrXq27.1	139,169,379-139,171,545	Intergenic		ATP11C:ATP binding, ATPase activity, coupled to transmembrane movement of ions, phosphorylative mechanism/ATP biosynthetic process, ion transmembrane transport,SOX3:DNA binding /forebrain development, organ morphogenesis,FGF13:growth factor activity, protein kinase activator activity/MAPKKK cascade, positive regulation of protein phosphorylation	ATP11C:Forebrain,Midbrain,Hindbrain,SOX3:Forebrain,Midbrain,Hindbrain,Spinal cord,FGF13:Midbrain,Forebrain,Spinal cord	Forebrain,Hindbrain
		109	CNE_ ZNF312 -CADPS	hs435	chr3p14.2	62,359,866-62,360,569	Intragenic		ZNF312:DNA binding, metal ion binding/axon guidance, axonal fasciculation,CADPS:CADPS:calcium ion binding, lipid binding/catecholamine secretion, positive regulation of calcium ion-dependent exocytosis,C3orf14:?	ZNF312:Forebrain,Midbrain,Hindbrain,Spinal cord,CADPS:Midbrain,Hindbrain,Forebrain,Spinal cord,C3orf14,Brain,Spinal cord,Liver	Forebrain,Midbrain
		110	CNE_ ZAK(intragenic)(SP3)	hs242	chr2q31.1	174,114,371-174,115,933	Intragenic		ZAK:ATP binding, kinase activity/cell cycle, cytoskeleton organization	ZAK:Liver,Heart,SP3:forebrain,Midbrain,hindbrain,Limb	Forebrain,Midbrain,Neuraltube
		111	CNE_OTP - TBCA(CRHBP)	hs262	chr5q14.1	76,940,836-76,941,396	Intergenic		OTP:DNA binding, sequence-specific DNA binding/cell differentiation, forebrain neuron differentiation,TBCA:unfolded protein binding /tubulin complex assembly ,CRHBP: adrenocorticotropin-releasing hormone binding/ hormone metabolic process	OTP:Midbrain,Forebrain,Hindbrain,Limb,TBCA:Forebrain,Midbrain,Spinal cord	Forebrain
		112	CNE_ FOXP4(intragenic)(TFEB3)	hs281	chr6p21.1	41,523,224-41,523,677	Intragenic		FOXP4:chromatin binding, DNA bending activity/embryonic foregut morphogenesis, heart development,TFEB3:DNA binding, promoter binding/embryonic placenta development, humoral immune response	FOXP4:Forebrain,Midbrain,hindbrain,Spinal cord,Eye,TFEB:Forebrain,Midbrain,hindbrain,Spinal cord,Eye	Forebrain,Midbrain
		113	CNE_POLA(intragenic)	hs118	chrX21.4	24,894,335-24,896,084	Intragenic		POLA:chromatin binding, DNA binding/cell proliferation, DNA replication.	POLA:Brain,Spinal cord	Midbrain
		114	CNE_ GLI3(intragenic)	hs111	chr7p14.1	42,191,728-42,193,638	Intragenic		GLI3:beta-catenin binding, chromatin binding/anatomical structure development, anatomical structure formation involved in morphogenesis	GLI3:Midbrain,Forebrain,Hindbrain,Spinal cord,Limb	Forebrain
		115	CNE_SALL1 - CHD9 (NKD1)	hs76	chr1612.1	51,231,121-51,232,362	Intergenic		SALL1:beta-catenin binding, chromatin binding/embryonic digestive tract development, embryonic digit morphogenesis,CHD9:ATP binding, DNA binding/chromatin modification, regulation of transcription,NKD1:calcium ion binding, protein binding/cell differentiation, multicellular organismal development	SALL1:Midbrain,Forebrain,Hindbrain,Spinal cord,Limb,CHD9:?NKD1:Midbrain,Forebrain,Hindbrain,Spinal cord,Heart	Midbrain,Neuraltube
		116	CNE_ATBF1(intragenic) (DHX38)	hs16	Chr16 q22.6	72,980,900-72,982,545	Intragenic		ZFHX3:negative regulation of myoblast differentiation, negative regulation of transcription from RNA polymerase II promoter/enzyme binding, DHX38: metabolic process, nuclear mRNA splicing, via spliceosom/ ATP binding, helicase activity	ZFHX3:central nervous system,hindbrain,midbrain,hypothalamus,thalamus,cerebral cortex,ear,retina, DHX38:Thymus,brain,heart,kidney,lungs,liver,pancreas,prostate	mesenchyme derived from neural crest
		117	dCNE_IRX5-IRX6(IRX4-IRX2)	hs26	Chr16 q12.2	55,223,185-55,224,283	Intergenic		IRX5:cell development, neuron maturation/DNA binding, sequence-specific DNA binding. IRX6:?LPCAT2:cellular membrane organization, metabolic process/1-acyl/alkylglycerophosphocholine O-acyltransferase activity.IRX3: kidney development, mesoderm development/ DNA binding, sequence-specific DNA binding.IRX4: cell differentiation, heart development/sequence-specific DNA binding.IRX2: regulation of tra…	IRX5:embryo,limb,atriumcommon atrial chamber; cardiac muscle,primitive ventricle,eye,foregut. IRX6:limb,eye,embryo,1st arch; maxillary component,forelimb bud; mesenchyme,hindbrain,midbrain,inner ear,facial ganglion VII,skin,mammary galnds,central nervous system.LPCAT2:Thymus,Bonemarrow,Spleen,brain,spinal cord,heart, kidney, lung,prostate.IRX3:limb,heart,eye,midbrain,hindbrain,gut,spinal cord.ova…	eye,Midbrain,neural tube
		118	CNE_C9orf28(intragenic) (PBX3/LMX1B)	hs186	Chr9 q33.3	129,198,400-129,200,739	Intragenic		FAM125B:protein transport, transport.PBX3:adult locomotory behavior, dorsal spinal cord development/DNA binding, protein binding.LMX1B:camera-type eye development, cell death/DNA binding, metal ion binding.GAPVD1:endocytosis, positive regulation of GTPase activity/GTPase activating protein binding, GTPase activator activity.ZBTB34:metal ion binding.ANGPTL2:?	FAM125B: brain,spinal cord,cortex,heart,lung,prostate,thyroid.PBX3:central nervous system,hindbrain,midbrain,spinal cord,ear,retina.LMX1B:lateral plate mesenchyme,limb,eye,midbrain,hindbrain.GAPVD1:urogenital system,Ovary,Central Nervous system,spinal cord,inner ear.ZBTB34:nasal cavity; epithelium; olfactory.ANGPTL2:diaphragm,handplate,footplate,embryo; mesenchyme,aorta.	Midbrain
		119	CNE_ARRDC3-NR2F1	hs191	Chr5 q14.3	91,036,888-91,038,899	Intergenic		ARRDC3: signal transduction.NR2F1: forebrain development, intracellular receptor mediated signaling pathway/ DNA binding, ligand-dependent nuclear receptor activity.FAM172A:? GPR98: cell communication, cell surface receptor linked signaling pathway/ calcium ion binding, G-protein coupled receptor activity.	ARRDC3:CNS,retina,liver,lung,olfactory epithelium.Nr2f1:CNS,midbrain,hindbrain,renal/urinary system,reproductive system,heart,ear,retina.FAM172A:telencephalon; ventricular layer.GPR98:embryo,notocord,eye,midbrain.	hindbrain (rhombencephalon)
		120	CNE_RPS6KC1 - PROX1(SMYD2)	hs204	Chr1 q32.3	213,597,964-213,599,524	Intergenic		PROX1: aorta smooth muscle tissue morphogenesis, atrial cardiac muscle tissue morphogenesis/DBD domain binding, DNA binding.RPS6KC1: cell communication, phosphorylation/ATP binding, kinase activity.SMYD2: chromatin modification, histone H3-K36 methylation/ binding, histone methyltransferase activity (H3-K36 specific).CENPF: chromosome segregation, G2 phase of mitotic cell cycle/dynein binding, pr…	PROX1:embryo,heart,eye,mindbrain,hindbrain,forebrain,cardiovascular system,spinal cord.RPS6KC1:nasal cavity.SMYD2:heart,brain,CNS,spinal cord,retina,nasal cavity.CENPF:thymus,bonemarrow.KCNK2:limb,hypothalamus,pons,midbrain,spinal cord,nasal cavity.	forebrain
		121	CNE_PLSCR1-ZIC4(PLOD2)	hs213	Chr3 q24	147,049,536-147,051,100	Intergenic		ZIC4: DNA binding, metal ion binding.PLSCR5:? PLOD2: oxidation-reduction process/ iron ion binding, L-ascorbic acid binding.ZIC1: behavior, brain development.	ZIC4:diencephalon,telencephalon,hindbrain,midbrain,spinal cord,thalamus.PLSCR5:? PLOD2:footplate; mesenchyme,otic capsule, nasal septum,tongue,trachea,axial skeleton,rib,basisphenoid bone,exoccipital bone,clavicle,sternum, tail; skeleton; axial skeleton.ZIC1:embryo, trunk mesenchyme; paraxial mesenchyme; somite,diencephalon,telencephalon,midbrain,hindbrain,eye,spinal cord.retina,limb.	limb
		122	CNE_TFAP2B-PKHD1	hs217	Chr6 p12.3	51,148,668-51,149,710	Intergenic		PKHD1: cilium assembly, kidney development/ protein binding.TFAP2B: kidney development, positive regulation of transcription from RNA polymerase II promoter/ DNA binding, protein binding.TFAP2D: positive regulation of transcription, DNA-dependent, transcription, DNA-dependent/DNA binding, protein binding.	PKHD1:future spinal cord; neural tube,midgut; epithelium, lung,diaphragm,tongue; skeletal muscle,pancreas,metanephros; drainage component; calyces,vertebral axis muscle system,papillary duct,kidney cortex collecting duct,inner renal medulla loop of henle.TFAP2B:MIdbrain,hindbrain,spinal cord,eye,handplate,footplate,skin,jaw.TFAP2D:diencephalon,midbrain,hindbrain,limb,CNS,	hindbrain (rhombencephalon),midbrain (mesencephalon)
		123	dCNE_DKFZp667B0210(intragenic) (EBF3)	hs232	Chr10 q26.3	131,691,086-131,692,848	Intragenic		EBF3: multicellular organismal development, positive regulation of transcription, DNA-dependent/DNA binding, metal ion binding.EBF1: multicellular organismal development, positive regulation of transcription, DNA-dependent/C2H2 zinc finger domain binding, DNA binding.GLRX3: cell redox homeostasis, negative regulation of cardiac muscle hypertrophy/ electron carrier activity, iron-sulfur cluster bi…	EBF3:midbrain,hindbrain,spinal cord,handplate,footplate,vibrissa,CNS,intestine,nasal cavity,neural retina,lung,sternum.EBF1:limb,CNS,hindbrain,midbrain,ear,retina,hair,skin,heart,nose,thyroid.GLRX3:?TCERG1L:diencephalon,telencephalon,medulla oblongata,pons,midbrain,CNS,spinal cord.	hindbrain (rhombencephalon)
		124	CNE_SOX6(intragenic) (PLEKHA7)	hs236	Chr11 p15.15	16,316,207-16,317,562	Intragenic		SOX6: astrocyte differentiation, cardiac cell differentiation/ DNA binding, protein binding.CYP2R1: oxidation-reduction process, steroid metabolic process/ cholestanetriol 26-monooxygenase activity, electron carrier activity.PLEKHA7: epithelial cell-cell adhesion, zonula adherens maintenance/ delta-catenin binding.PDE3B: cAMP catabolic process, endocrine pancreas development/ 3',5'-cyclic-AMP pho…	SOX6:telencephalon,eye,CNS,limb,eye,urinogenetal system,liver,limb,CYP2R1:spleen,brain,kidney.testis.PLEKHA7:diaphragm,atrium,ventricle,thymus primordium,diencephalon,telencephalon,medulla oblongata,pons,midbrain,pharyngo-tympanic tube,nasal cavity,tongue,submandibular gland primordium,jaw,vertebral axis muscle system,PDE3B:brain.COPB1:humerus.footplate,fibula,tibia,femur,otic capsule,naris,nasal…	melanocytes
		125	CNE_POU3F1-RRAGC(UTP11L)	hs238	Chr1 p34.3	38,560,194-38,561,606	Intergenic		RRAGC:GTP catabolic process/ GDP binding, GTP binding.POU3F1: epidermis development, forebrain development/ DNA binding, sequence-specific DNA binding.UTP11L: induction of apoptosis, nerve growth factor receptor signaling pathway.FHL3: actin cytoskeleton organization/ actin binding, metal ion binding. RHBDL2: proteolysis/ hydrolase activity, peptidase activity.AKIRIN1:? RSPO1: canonical Wnt recep…	RRAGC:Thymus,bonemarrow.POU3F1:heart,midbrain,hindbrain,spinal cord,future spinal cord; neural tube,inner eye,CNS,retina,UTP11L:central nervous system; ganglion; cranial; trigeminal V,vertebral axis muscle system.FHL3:CNS,embryo;head.RHBDL2:febula,tibia,femur,mandible,maxilla,rib,orbito-sphenoid,clavicle.AKIRIN1:embryo,thymus primordium,vibrissa,medulla oblongata; lateral wall; basal plate; mantl…	neural tube
		126	CNE_TBC1D5-SATB1(PLCL2/RAB5A)	hs250	Chr3 p24.3	18,169,362-18,170,237	Intergenic		SATB1: activated T cell proliferation, CD4-positive, alpha-beta T cell differentiation/ DNA binding, sequence-specific DNA binding transcription factor activity.TBC1D5: positive regulation of GTPase activity, positive regulation of Rab GTPase activity/ GTPase activator activity, Rab GTPase activator activity.EFHB: signal transduction/calcium ion binding.PLCL2: intracellular signal transduction, l…	SATB1:arch,otic pit,eye,CNS,limb,ear,hindbrain,cardiovascular system,blood vessels,heart,adrenal gland,hair,skin,pitutary,spinal cord, midbrain,retina,tongue.TBC1D5:thymus,bonemarrow,spleen,brain,spinal cord,heart,kidney,lung,liver,pancreas,prostate.EFHB:diencephalon,telencephalon,metencephalon,nasal cavity.PLCL2:face,limb,cardiovascular system,heart,adrenal gland,hair,vibrissa follicle,skin,CNS,…	heart
		127	CNE_TTC14-FXR1(SOX2)	hs258	Chr3 q26.33	180,436,427-180,437,958	Intergenic		TTC14:?RNA binding.FXR1: cell differentiation, multicellular organismal development/ G-quadruplex RNA binding, mRNA 3'-UTR binding.DNAJC19: genitalia development, protein transport/heat shock protein binding.SOX2: adenohypophysis development, anatomical structure formation involved in morphogenesis/ chromatin binding, DNA binding.	TTC14:thymus,bonemarrow,spleen,brain,spinal cord,heart,kidney,lung,liver,pancreas,prostate.FXR1:cerebral cortex,corpus striatum,hindbrain,CNS,spinal cord,retina, nasal cavity,thalamus,hypothalamus,midbrain.DNAJC19:thymus,bonemarrow,spleen,brain,spinal cord,heart,kidney,lung,liver,pancreas,prostate.SOX2:embryo,eye,hindbrain,midbrain,limb,gut,vibrissa,pitutary,CNS,diencephalon,telencephalon,saccule…	eye,limb
		128	CNE_FLJ25680-DKFZP564D172(NR2F1))	hs271	Chr5 q15	93,226,985-93,228,322	Intragenic		FAM172A:?NR2F1: forebrain development, negative regulation of transcription from RNA polymerase II promoter/ DNA binding, ligand-dependent nuclear receptor activity.KIAA0825:?ANKRD32?MCTP1:Calcium ion binding.	FAM172:telencephalon. NR2F1:forebrain,central nervous system,midbrain,hindbrain,head mesenchyme,heart,reproductive system,urinary system,midbrain,hindbrain.ANKRD32:cereberal cortex, medulaoblongata.MCTP1:brain,spinal cord,cortex.	forebrain,midbrain
		129	CNE_C6orf167-POU3F2	hs282	Chr6 q16.1	98,116,085-98,116,943	Intergenic		MMS22L: DNA repair, double-strand break repair via homologous recombination.POU3F2: astrocyte development, cerebral cortex radially oriented cell migration/DNA binding, identical protein binding.	MMS22L:thymus,bonemarrow,spleen,heart,lung,pancreas,prostate.POU3F2:hindbrain,midnrain,diencephalon,hypothalamus,spinal cord,ear,tooth.	hindbrain (rhombencephalon),midbrain (mesencephalon)
		130	CNE_LOC90637-MICALL2(UNCX)	hs293	Chr7 p22.3	1,265,154-1,266,318	Intergenic		UNCX: cartilage condensation, cell differentiation/ DNA binding, sequence-specific DNA binding. ZFAND2A: metal ion binding, zinc ion binding.MICALL2:endocytosis/metal ion binding.INTS1: blastocyst growth, inner cell mass cell proliferation.MAFK: nervous system development, regulation of transcription, DNA-dependent/ DNA binding, protein binding.TMEM184A:? PSMG3:?	UNCX:embryo,head mesenchyme,trunk mesenchyme,somite,CNS,midbrain,hindbrain,amygdala,tail,hypothalamus,spinal cord.ZFAND2A:thymus,bonemarrow,spleen,brain,spinal cord,,kidney,lung,pancreas,prostate.MICALL2:vibrissa,medulla oblongata,dorsal root ganglion,liver.INTS1:thymus,brain,spinal cord,heart,liver,pancreas.MAFK:CNS:cerebral cortex,hindbrain,cerebellum,spinal cord,retina.TMEM184A:ovary,testis,na…	branchial arch,forebrain,midbrain
		131	CNE_NEUROD6 - LOC223075	hs297	Chr7 p14.3	31,401,914-31,403,016	Intergenic		NEUROD6: cell differentiation, dentate gyrus development/ DNA binding.PDE1C: cAMP catabolic process, cGMP catabolic process/ 3',5'-cyclic-AMP phosphodiesterase activity, 3',5'-cyclic-nucleotide phosphodiesterase activity.ADCYAP1R1: activation of adenylate cyclase activity, activation of phospholipase C activity/ adenylate cyclase binding, ADP-ribosylation factor binding.	NEUROD6:heart,urinogenetal system,limb,midbrain,hindbrain,CNS,spinal cord,ear,retina,skin.PDE1C:limb,midbrain,hindbrain,skin,ear.tail.ADCYAP1R1:ventricle,adrenal gland; medulla,brain,CNS,spinal cord,oesophagus,stomach,tongue,gut.	melanocytes
		132	CNE_SHFM1 - DLX5(DLX6)	hs298	Chr7 q21.3	96,633,582-96,634,303	Intergenic		DLX6: anatomical structure formation involved in morphogenesis, embryonic limb morphogenesis/ DNA binding, sequence-specific DNA binding.DLX5: anatomical structure formation involved in morphogenesis, axon guidance/ DNA binding, protein binding.SHFM1: double-strand break repair via homologous recombination, proteolysis/ peptidase activity, protein binding.SLC25A13: amino acid transmembrane transp…	DLX6:arch,diencephalon,telencephalon,apical ectodermal ridge,hindbrain,midbrain,limb,ear,CNS,pitutary,nose,oesophagus,reproductive system,renal/urinary system.DLX5:surface ectoderm,arch,future spinal cord; neural tube; roof plate,limb,otocyst,olfactory pit,urogenital system,diencephalon,telencephalon,hindbrain,midbrain,spinal cord,ear,liver,thalamus,cortical plate,jaw,face,hair,heart,ear,meninges…	midbrain (mesencephalon)
		133	CNE_C10orf11(intragenic) (ZNF503)	hs320	Chr10 q22.25	77,726,861-77,727,618	Intragenic		C10orf11:?ZNF503:regulation of transcription, DNA-dependent, transcription, DNA-dependent/metal ion binding, nucleic acid binding.KCNMA1:adult walking behavior, auditory receptor cell differentiation, actin binding, binding.COMTD1:methylation,methyltransferase activity, O-methyltransferase activity.VDAC2:anion transport, ion transport/nucleotide binding, porin activity.DLG5:beta-catenin binding, …	C10orf11:Bonemarrow,spleen,spinal cord,heart,lung,liver,pancreas.ZNF503hindbrain,future brain; neural fold, future spinal cord; neural plate, forelimb bud; ectoderm,nose,embryo; head,forebrain,midbrain,eye. KCNMA1:embryo,heart,hand,neocortex,adrenal gland,pitutary gland,pancreas,mammary gland,skin,brain,eye.COMTD1:thymus,bonemarrow,spleen,brain,spinal cord,kidney,lung,liver,pancreas.VDAC2:pancrea…	eye,hindbrain,neural tube
		134	CNE_ACADSB-BUB3(HMX2)	hs329	Chr10 q25.9	124,851,813-124,853,071	Intergenic		HMX3: brain development, embryo implantation/ DNA binding, sequence-specific DNA binding.ACADSB: acyl-CoA metabolic process, fatty acid metabolic process/ acyl-CoA dehydrogenase activity, electron carrier activity.HMX2: brain development, cell differentiation/specific DNA binding.IKZF5: regulation of transcription, DNA-dependent, transcription, DNA-dependent/ DNA binding, metal ion binding.GPR26:…	HMX3:ear,CNS,otocyst,hindbrain,midbrain,retina.ACADSB:adrenal gland,lung.HMX2:CNS,heart,eye,otocyst,CNS,hypothalamus,ear,limb mesenchyme.IKZF5:olfactory cortex,telencephalon.GPR26:CNS,cerebellum,spinal cord,	limb
		135	CNE_LPHN2 - FLJ23033(PRKACB)	hs442	Chr1 p31.1	83,345,366-83,346,271	Intergenic		LPHN2: G-protein coupled receptor protein signaling pathway, signal transduction/ G-protein coupled receptor activity, PDZ domain binding.TTLL7: cell differentiation, multicellular organismal development/ ligase activity, tubulin-tyrosine ligase activity.ELTD1: protein dimerization activity.PRKACB: activation of protein kinase A activity, cellular response to glucagon stimulus/ATP binding, cAMP-d…	LPHN2:spleen,brain,kidney,lung,liver,pancreas,prostate.TTLL7:brain,spinal cord,lung,liver,pancreas,prostate.ELTD1:blood vessels.PRKACB:limb,gland,skin,CNS,spinal cord,ear,eye,nose,tongue,stomach,bladder,tail.SAMD13:thymus,bonemarrow,spleen,brain.spinal cord,heart,skeletal muscles,kidney,lung,liver,pancreas,prostate.	mammary tissue,eye,gut
		136	CNE_MEIS2-TMCO5	hs572	Chr15 q14	37,512,674-37,514,557	Intergenic		MEIS2: eye development, positive regulation of transcription from RNA polymerase II promoter/ DNA binding, sequence-specific DNA binding.TMCO5A:? SPRED1: inactivation of MAPK activity, multicellular organismal development/ protein binding, stem cell factor receptor binding.C15orf41:?ATPBD4:?	MEIS2:midbrain,hindbrain,eye,arch,limb,CNS,spinal cord,heart,hair,skin,pitutary,thalamus,hypothalamus.tong,stomach,pancreas,intestine,bladder,respitatory system.TMCO5A:? SPRED1:telencephalon,cerebral cortex,cortical plate,forebrain.C15orf41:heart,prostate.ATPBD4:thymus,spleen,brain,spinal cord,heart,kidney,lung,prostate.	hinbrain,neural tube
		137	CNE_PARP8 - ISL1	hs215	Chr5 q11.1	50,335,050-50,336,643	Intergenic		PARP8:? ISL1: heart development, heart morphogenesis/ chromatin binding, DNA binding.NDUFS4: brain development, cAMP-mediated signaling/NADH dehydrogenase (ubiquinone) activity, oxidoreductase activity, acting on NADH or NADPH	PARP8:limb,heart,thymus,vibrissa,CNS,nasal cavity,tongue,oesophagus,stomach,midgut,jaws,liver,bladder,penis,lung,dorsal root ganglion.ISL1:sinus venosus,embryo,CNS,hindbrain,midbrain,spinal cord,retina,limbs,ear,pitutary.NDUFS4:thymus,bonemarrow,spleen,blood,lymph node,brain,spinal cord,cortex,cerebellum,heart,kidney,lung,liver,pancreas,prostate,skin,thyroid,salivary gland.ovary,lacenta,testis.	dorsal root ganglion,cranial nerve.
		138	dCNE_C14orf177 - BCL11B(BCL11A)	hs622	Chr14 q32.2	99,466,200-99,467,144	Intergenic		BCL11B:alpha-beta T cell differentiation, axonogenesis/metal ion binding, nucleic acid binding.SETD3:chromatin modification, methylation/histone-lysine N-methyltransferase activity, methyltransferase activity.VRK1:phosphorylation, protein autophosphorylation/ATP binding, kinase activity.BCL11A: B cell differentiation, negative regulation of axon extension/metal ion binding, nucleic acid binding.	BCL11B:forebrain,midbrain,hindbrain,retina,hypothalamus,spinal cord,ear.SETD3:thymus,blood,brain,spinal cord,cortex,heart,kidney,lung,thyroid.VRK1:thymus,cortex,bonemarrow.BCL11A:forebrain,hindbrain,CNS,midbrain,naris,jaws.	forebrain
		139	CNE_FKSG2- ZNF703(ZNF503)	hs631	Chr8 p11.23	36,957,851-36,958,723	Intergenic		KCNU1: ion transport, potassium ion transmembrane transport/ binding, calcium-activated potassium channel activity.KCNMA1: adult walking behavior, auditory receptor cell differentiation.ZNF703: adherens junction assembly, mammary gland epithelial cell differentiation/ metal ion binding, nucleic acid binding.ZNF503: regulation of transcription, DNA-dependent, transcription, DNA-dependent/metal ion…	KCNU1:spleen,brain,spinal cord,kidney,lung.KCNMA1:spleen,brain,spinal cord,skeletal muscles,liver,pancreas,prostate.ZNF703:vibrissa,cerebral cortex,eye,oesophagus,jaw.ZNF503:hindbrain,arches,limb,nose,forebrain,midbrain,eye,ear,tong,gut.	cranial nerve,forebrain
		140	CNE_HAT1(intragenic) (CYBRD1)	hs646	Chr2 q31.1	172,820,365-172,821,314	Intragenic		HAT1: chromatin modification, chromatin silencing at telomere/ acyltransferase activity, histone acetyltransferase activity.Dync1i2: metabolic process, transport/ motor activity, protein complex binding.DLX1: cell differentiation, cerebral cortex GABAergic interneuron differentiation/ chromatin binding, DNA binding.CYBRD1: electron transport chain, oxidation-reduction process/ ferric-chelate redu…	HAT1:thymus primordium,brain,midbrain,hindbrain,optic stalk,liver,testis,lung. DYNC1I2:branchial arch,forelimb,hindlimb,forebrain,hindbrain,spinal cord,CNS.DLX1:hindbrain,forebrain,diencephalon,hypothalamus,retina,footplate,jaws,stomach.CYBRD1:midbrain,hindbrain,spinal cord,retina.DLX2:forebrain,thalamus,retina,face,limb,muslce,heart.DCAF17:thymus primordium,vibrissa,nasal cavity,thyroid,stomach,…	midbrain,hindbrain
		141	CNE_CEI-IRX1(IRX2/IRX5-IRX3)	hs261	Chr5 p15.33	3,511,978-3,513,399	Intergenic		IRX1: regulation of transcription, DNA-dependent/ DNA binding, sequence-specific DNA binding.CEI:? IRX2: regulation of transcription, DNA-dependent/DNA binding, sequence-specific DNA binding.IRX5: cell development, neuron maturation/DNA binding, sequence-specific DNA binding.IRX3: kidney development, mesoderm development/DNA binding, sequence-specific DNA binding.	IRX1:arch, midbrain,midgut.hindbrain,eye,skin,nose,retina,jaws,lungs,spinal cord,pancreas.CEI:thymus,bonemarrow,spleen,brain,spinal cord,heart,skeletal muscles,kidney,lung,liver,pancreas,prostate.IRX2:embryo,eye,gut,CNS,footplate,skin,vibrissa,medulla oblongata,cerebellum,pons,midbrain,pretectum,inner ear,inner retina,jaws.IRX5:embryo,limb,atrium,midbrain,hindbrain,eye.humerus,femur,febula,skin.I…	midbrain
		142	CNE_SP8-SP4	hs110	Chr7 p18.2	21,003,280-21,004,750	Intergenic		SP8: dorsal/ventral pattern formation, embryonic limb morphogenesis/ DNA binding, metal ion binding.SP4: regulation of heart contraction, regulation of transcription from RNA polymerase II promoter/ DNA binding, sequence-specific DNA binding transcription factor activity.	SP8:midbrain,forebrain,embryo,spinal cord,limb.SP4:otic pit,CNS,heart,limb.	forebrain
		143	CNE_FOXP2(intragenic)	hs218	Chr7 q31.1	114,056,847-114,058,647	Intragenic		FOXP2: camera-type eye development, caudate nucleus development/chromatin binding, DNA bending activity.FOXP1: cardiac muscle cell differentiation, cardiovascular system development/chromatin binding, DNA bending activity.GPR85: G-protein coupled receptor protein signaling pathway, signal transduction/G-protein coupled receptor activity, receptor activity.GPR27: G-protein coupled receptor protein…	FOXP2:CNS,hindbrain,midbrain,eye,spinal cord,testis,leg,femur,humerus,foot plate,heart,adrenal gland,gut,tong,stomach,bladder,lung,bones,forebrain.FOXP1:limb,heart,arch,eye.liver,spinal cord,humerus,handplate,footplate,fibula,tibia,femur,forebrain,rib,intestine.GPR85:cardiac muscles,CNS,midbrain,hindbrain,forebrain,spinal cord,tongue.GPR27:brain,spinal cord,bonemarrow,heart,kidney,pancreas,prosta…	forebrain
		144	CNE_EDNRB-POU4F1	hs915	Chr13 q22.3	78,976,015-78,977,338	Intergenic		EDNRB: activation of phospholipase C activity by G-protein coupled receptor protein signaling pathway coupled to IP3 second messenger, cGMP-mediated signalling/endothelin receptor activity, endothelin-B receptor activity.POU4F1: cell migration in hindbrain, central nervous system neuron differentiation/ DNA binding, protein binding.RNF219:?RBM26: mRNA processing/metal ion binding, nucleic acid bi…	EDNRB:head mesenchyme,midbrain,hindbrain,forebrain,heart,CNS,PNS,medula oblongata,tong,stomach,eosophagus,gut.POU4F1:brainstem,CNS,retina,spinal cord,midbrain.RNF219:thymus,bonemarrow,spleen,brain,lung,prostate.RBM26:CNS,retina,midbrain,hindbrain,spinal cord.	limb,midbrain
		145	CNE_CENTG2(intragenic)	hs921	Chr2 q37.2	236,962,599-236,964,857	Intragenic		CENTG2: GTP catabolic process, protein transport/ ARF GTPase activator activity, GTP binding.GBX2: autonomic nervous system development, axon guidance/ DNA binding, sequence-specific DNA binding.IQCA1:ATP binding, nucleoside-triphosphatase activity.SH3BP4: endocytosis.CXCR7: chemokine-mediated signaling pathway, G-protein coupled receptor protein signaling pathway/C-X-C chemokine receptor activit…	CENTG2:forebrain,midbrain, hindbrain,spinal cord,medulla oblongata, cerebellum,PNS, retina,vomeronasal organ, nasal cavity,jaws, brain stem.GBX2:embryo,future midbrain,future hindbrain,primitive streak, branchial arch,limb,hindbrain,midbrain,ear, retina, tooth.IQCA1:thymus,bonemarrow,spleen,whole blood, brain,spinal cord,heart,kidney,lung,liver,pancreas,prostate.SH3BP4:cerebral cortex; marginal l…	branchial arch, forebrain,limb
		146	CNE_ARHGAP15(intragenic) (ZEB2)	hs675	Chr2 q22.25	144,103,882-144,105,644	Intragenic		ARHGAP13: positive regulation of Rac GTPase activity, regulation of cell shape/GTPase activator activity, Rac GTPase activator activity.KYNU: anthranilate metabolic process, metabolic process/catalytic activity, hydrolase activity. GTDC1: biosynthetic process/transferase activity, transferase activity, transferring glycosyl groups. ZEB2: cell proliferation in forebrain, central nervous system dev…	ARHGAP15:bonemarrow,thymus,spleen,spinal cord.KYNU:kidney,lung,liver.GTDC1:brain,forebrain,spinal cord.ZEB2:heart,midbran,hindbrain,forebrain,spinal cord,eye,tail,limb, digestive system.	forebrain
		147	CNE_KIAA1900(intragenic) (POU3F2)	hs676	Chr6 q16.1	97,544,611-97,545,759	Intragenic		KLHL32:?, MMS22L: DNA repair, double-strand break repair via homologous recombination. NDUFAF4: anti-apoptosis, mitochondrial respiratory chain complex I assembly/ calmodulin binding. GPR63: G-protein coupled receptor protein signaling pathway, signal transduction/ G-protein coupled receptor activity, receptor activity.POU3F2: astrocyte development, cerebral cortex radially oriented cell migratio…	KLHL32:?, MMS22L:thymus,bonemarrow,spleen,heart,lung,pancreas,prostate.NDUFAF4: vibrissa, oesophagus, midgut, liver, lung,.GPR63:spinal cord, heart, skeletal muslces,.POU3F2:midbrain,forebrain,hindbrain,spinal cord,ear,retina,tooth.	branchial arch, ear,forebrain,hindbrain
		148	CNE_TRPS1(intragenic)	hs919	Chr8 q23.3	116,430,695-116,432,527	Intragenic		TRPS1: negative regulation of transcription from RNA polymerase II promoter, negative regulation of transcription, DNA-dependent/protein binding. EIF3H: translation, translational initiation/ protein complex binding.	TRPS1:limb, tail, CNS,urogenital system, brain,heart, eye,skin,skeleton.EIF3H:hindbrain,midbrain,spinal cord, amial skeleton,retina, basal ganglion.	limb
		149	CNE_ATG4C-FOXD3(DOCK7)	hs764	Chr1 p31.3	63,665,219-63,666,122	Intergenic		ATG4C: autophagic vacuole assembly, autophagy/cysteine-type endopeptidase activity, cysteine-type peptidase activity. FOXD3: axon extension involved in axon guidance, branching involved in ureteric bud morphogenesis/DNA bending activity, DNA binding.DOCK7: activation of Rac GTPase activity, axonogenesis/ GTP binding, GTPase binding.	ATG4C:midbrain,hindbrain,spinal cord,retina. FOXD3:midbrain,hindbrain,neural tube,CNS,ear,retina,face,limb.DOCK7:midbrain,hindbrain,neural tube,spinal cord,stomach.	Hindbrain, neural tube
		150	CNE_LMO4(intragenic)	hs809	Chr1 p22.3	87,795,192-87,796,737	Intragenic		LMO4: negative regulation of protein complex assembly, neural tube closure/ enhancer sequence-specific DNA binding, metal ion binding. HS2ST1: heparan sulfate proteoglycan biosynthetic process, polysaccharide chain biosynthetic process, heparin metabolic process/heparan sulfate 2-O-sulfotransferase activity, sulfotransferase activity	LMO4:arch,limb,eye,CNS,urinogenetal system,forebrain,midbrain,hindbrain,spinal cord,ear,retina,naris, cranial ganglion.HS2ST1:thalamus, forebrain.	branchial arch, cranial nerve
		151	CNE_KIAA1598-VAX1(HSPA12A)	hs841	Chr10 q25.6	118,854,124-118,855,243	Intragenic		KIAA1598: axonogenesis, membrane depolarization.ENO4: glycolysis/magnesium ion binding, phosphopyruvate hydratase activity.HSPA12A: ATP binding, nucleotide binding	KIA1598:hindbrain,midbrain,forebrain,CNS,spinal cord,naris,gut,stomach,bladder,lung.ENO4:forebrain,metencephalon.HSPA12A:CNS,hindbrain,midbrain,forebrain,brain stem,retina.	Forebrain, midbrain
		152	CNE_GTPBP9-FLJ46347(SP3/PDK1)	hs860	Chr2 q31.1	175,196,043-175,197,114	Intergenic		SP9: embryonic limb morphogenesis, regulation of transcription, DNA-dependent/DNA binding, metal ion binding.SP3: B cell differentiation, definitive hemopoiesis/chromatin binding, core promoter proximal region sequence-specific DNA binding.CDCA7: cell division, regulation of cell proliferation.RAPGEF4: calcium ion-dependent exocytosis, cAMP-mediated signaling/cAMP binding, cAMP-dependent protein …	SP9:embryo,limb.SP3:heart,olfactory placode,CNS,limb,forebrain, midbrain,hindbrain,spinal cord,bladder.CDCA7:face,limb,heart,hair,skin, pitutary,thalamus, spinal cord, ear.RAPGEF4:adrenal gland,CNS.PDK1:face,limb,heart,midbrain,forebrain,hindbrain,adrenal gland,skin,ear,eye.	forebrain
		153	CNE_MRPS9(POU3F3/NCK2)	hs868	Chr2 q12.13	105,697,211-105,698,158	Intragenic		MRPS9: translation/ structural constituent of ribosome.POU3F3: cerebral cortex radially oriented cell migration, forebrain ventricular zone progenitor cell division/ DNA binding, sequence-specific distal enhancer binding RNA polymerase II transcription factor activity. NCK2:	MRPS9:cortical plate,thymus.POU3F3:midbrain,CNS,hindbrain,spnial cord,handplate,ear,jaws,bones, smooth muscles, retina, tooth, penis.NCK2:hindbrain,midbrain,spinal cord,retina.	Hindbrain, neural tube
		154	CNE_SORL1-BRCC2(UBASH3B)	hs872	Chr11 q24.1	121,799,771-121,801,171	Intergenic		SORL1: cell proliferation, peptidyl-diphthamide biosynthetic process from peptidyl-histidine/ protein binding. UBASH3B: hydrolase activity, phosphoprotein phosphatase activity.	SORL1:Thymus,bonemarrow,spleen,brain,spinal cord,kidney, lung,liver.UBASH3B:limb, midbrain,hindbrain,forebrain,CNS,retina,eye, jaws,liver.	Eye, forebrain, hindbrain, midbrain, neural tube
		155	CNE_SMG6(intragenic) (HIC1)	hs924	Chr17 p13.3	2,081,998-2,084,289	Intragenic		hic1: multicellular organismal development, regulation of transcription, DNA-dependent/ DNA binding, metal ion binding. SMG6: nuclear-transcribed mRNA catabolic process, nonsense-mediated decay, telomere maintenance/ binding, DNA binding.DPH1: cell proliferation, peptidyl-diphthamide biosynthetic process from peptidyl-histidine/ protein binding.	HIC1:CNS, bladder,unrinogenetal system, urethra,ovary, testis,SMG6:? DPH1:?	limb
		156	CNE_C20orf19(RALGAPA2/NKX2-2)	hs914	Chr20 p11.23	21,214,790-21,217,232	Intragenic		RALGAPA2: activation of Ral GTPase activity, regulation of small GTPase mediated signal transduction/binding, GTPase activator activity. INSM1: cell differentiation, endocrine pancreas development/metal ion binding, nucleic acid binding.XRN2: cell growth, DNA catabolic process, exonucleolytic/5'-3' exonuclease activity, 5'-3' exoribonuclease activity	RALGAPA2:diencephalon, olfactiry cortex,midbrain, cochlea,nasal cavity.INSM1:diencephalon, telecephalon,hypothalamus,adrenal gland,olfactory cortex,midbrain, neural retina, pancreas,.XRN2:? NKX2-2: midbrain,forebrain,heart, spinal cord,hindbrain.	forebrain
		157	CNE_ ZEB2-PABPCP2	hs1802	chr2q22.3	145,337,602-145,343,530	Intergenic		ZEB2: DNA binding, metal ion binding/cell proliferation in forebrain, central nervous system development, KYNU: catalytic activity, hydrolase activity/anthranilate metabolic process, metabolic process	ZEB2:Heart,Eye,Midbrain,Hindbrain,Limb,Spinal cord,Neural tube,Liver,Lung,Stomach, KYNU: Kidney,Liver	Midbrain
		158	CNE_ MDFIC-TFEC( FOXP2)	hs1798	chr7q31.2	115,449,531-115,456,796	Intergenic		TFEC: DNA binding/ cellular response to heat, regulation of transcription, DNA-dependent,MDFIC: cyclin binding, protein binding/activation of JUN kinase activity, negative regulation of protein import into nucleus,FOXP2: chromatin binding, DNA bending activity/camera-type eye development, caudate nucleus development	TFEC: Central nervous system,Ear, Head,Somite,MDFIC: Forebrain,Hindbrain,FOXP2: Central nervous system,Eye,Midbrain,Hindbrain,Lung,Spinal cord,Limb,Heart,Stomach,Nose,Lung	Eye, Forebrain, Hindbrain, Midbrain, Neural tube
		159	CNE_OTX2EXOC5(MUDENG/C14orf)	hs1791	chr14q22.3	57,474,144-57,478,090	Intergenic		OTX2: DNA binding, protein binding/anatomical structure development, anterior/posterior pattern specification,EXOC5: protein N-terminus binding/exocytosis, protein,transport,MUDENG: intracellular protein transport, vesicle-mediated transport,SLC35F4: molecular function/ transport,C14orf101: molecular function/biological process	OTX2: Midbrain,Forebrain,Hindbrain,Head,Branchial arch,Eye,Ear,Thalamus,EXOC5: Thymus,MUDENG: Thymus,Bone marrow,Spleen,Brain,Spinal cord,Heart,Kidney,Lung,Liver,Pancreas,SLC35F4:?,C14orf101: Thymus,Bone marrow,Spleen,Brain,Spinal cord,Liver,Pancreas	Midbrain
		160	CNE_CEP135-AASDH (EXOC1)	hs1651	chr4q12	56,919,589-56,923,793	Intergenic		CEP135: protein C-terminus binding/centriole replication, centriole-centriole cohesion,EXOC1: molecular function,exocytosis, protein transport	CEP135: Thymus,Bonemarrow,Spleen,Kidney,Lung,EXOC1: Bone marrow,Lymph node,Cerebullum	Cranial nerve, Hindbrain, Neural tube
		161	CNE_ ATOH8(intragenic)( ST3GAL5)	hs1652	chr2p11.2	85,997,467-86,001,005	intragenic		ATOH8: DNA binding/cell differentiation, multicellular organismal development,ST3GAL5: actosylceramide alpha-2,3-sialyltransferase activity, sialyltransferase activity/ protein glycosylation	ATOH8: Central nervous system,Midbrain,ST3GAL5: Thymus,Bone marrow,Spleen,Brain,Spinal cord,Lung,Liver	Forebrain,Hindbrain,Limb
		162	CNE_FZD8-ANKRD30A( GJD4/CCNY)	hs1567	chr10p11.21	35,972,892-35,975,932	Intergenic		FZD8: G-protein coupled receptor activity, PDZ domain binding/axonogenesis, brain development,GJD4: molecular function/cell communication,CCNY: cyclin-dependent protein kinase regulator activity, protein kinase binding/cell cycle, cell division	FZD8: Midbrain,Hindbrain,spinal cord,Ear,Eye,Nose,Pancreas,Stomach,Liver,Limb,Lung,Face,GJD4: Diaphragm,vertebral axis muscle system,Limb,CCNY: Thymus,Bone marrow,Spleen,Brain,Spinal cord,Lung,Liver,Heart,Kidney,Pancreas	Branchial arch, Genital tubercle, hindbrain, Limb
		163	CNE_SPRY1-ANKRD50( NUDT6/FGF2 )	hs1525	chr4q28.1	124,775,814-124,779,530	Intergenic		SPRY1: protein binding/metanephros development, multicellular organismal development,ANKRD50: molecular function/biological process,FAT4: calcium ion binding/ cell adhesion, homophilic cell adhesion,NUDT6: hydrolase activity/biological process,FGF2: chemoattractant activity, cytokine activity, activation of MAPKK activity, angiogenesis	SPRY1: Midbrain,Limb,Branchial arch,Lung,midbrain-hindbrain junction,ANKRD50: ?,FAT4: Brain,Spinal cord,Lung,NUDT6: Thymus,Bone marrow,Spleen,Brain,Spinal cord,Lung,Liver,Heart,Kidney,Pancreas,FGF2: Brain,Limb,Central nervous system	Heart, Limb
		164	CNE_ADI1-SOX11	hs1496	chr2p25.2	5,549,618-5,553,025	Intergenic		SOX11: DNA binding, enhancer sequence-specific DNA binding,cell differentiation, closure of optic fissure	SOX11: Hindbrain,Midbrain,Spinal cord,Limb,Pancreas	Forebrain, Hindbrain, Midbrain, Neural tube
		165	CNE_TEAD1(intragenic)(PTH/BTBD)	hs1314	chr11p15.2	12,865,332-12,868,546	intragenic		TEAD1: DNA binding, protein binding,embryonic heart tube morphogenesis, heart development,BTBD10:molecular function/biological process,PTH: hormone activity, parathyroid hormone receptor binding/activation of adenylate cyclase activity by G-protein signaling pathway, cellular calcium ion homeostasis	TEAD1: Heart,Eye,Limb,Hindbrain,Midbrain,Spinal cord,BTBD10: Thymus,Bone marrow,Spleen,Brain,Spinal cord,Lung,Heart,Pancreas,PTH: Parathyroid,Gut,Branchial arch	Branchial arch, Dorsal root ganglion, Forebrain, Limb, Midbrain
		166	dCNE_NFIA(intragenic)	hs1309	chr1p31.3	61,917,795-61,920,190	intragenic		NFIA: DNA binding, sequence-specific DNA binding transcription factor activity/DNA replication, positive regulation of transcription from RNA polymerase II promoter	NFIA: Heart,Brain,Limb,Eye,Hindbrain,Midbrain,spinal cord,Liver,Lung	Forebrain, Heart, Limb, Midbrain, Nose
		167	CNE_MRPS28(intragenic)( STMN2/HEY1)	hs1305	chr8q21.13	80,874,361-80,876,746	intragenic		MRPS28: molecular function/biological process,TPD52: calcium ion binding, protein binding/cytoplasm, endoplasmic reticulum, HEY1: microsatellite binding, protein binding transcription factor activity/anterior/posterior axis specification, artery development,STMN2: protein binding/intracellular signal transduction, negative regulation of microtubule depolymerization	MRPS28: Thymus,Bone marrow,Spleen,Brain,Spinal cord,Liver,Pancreas,TPD52: Pituitary,Midbrain,Hindbrain,Central nervous system,Spinal cord, Dorsal root ganglion,HEY1: Heart,Somite,Limb,Central nervous system,Dorsal root ganglion,Hindbrain,Midbrain,STMN2: Midbrain,Nose,Forebrain,Spinal cord,Dorsal root ganglion,Hindbrain,Stomach	Cranial nerve, Hindbrain, Midbrain, Neural tube
		168	CNE_NFIA-TM2D1	hs1450	chr1p31.3	62,053,433-62,055,908	Intergenic		NFIA: DNA binding, sequence-specific DNA binding transcription factor activity/DNA replication, positive regulation of transcription from RNA polymerase II promoter,TM2D1: beta-amyloid binding, G-protein coupled receptor activity\apoptosis, G-protein coupled receptor protein signaling pathway,INADL: protein binding	NFIA: Heart,Brain,Limb,Eye,Hindbrain,Midbrain,spinal cord,Liver,Lung,TM2D1: Skeletal muscles ,INADL: Heart,Kidney,Liver	Forebrain, Hindbrain, Midbrain, Neural tube
		169	CNE_SETBP1(intragenic)( SYT4)	hs1362	chr18q12.3	42,322,323-42,326,001	intragenic		SETBP1: DNA binding/biological process,SYT4: calcium ion binding, calcium-dependent phospholipid binding/neurotransmitter secretion, regulation of calcium ion-dependent exocytosis	SETBP1: Hindbrain,Midbrain,Forebrain,spinal cord,SYT4: Face,Limb,Forebrain,Hindbrain,Midbrain,Central nervous system,Spinal cord,Ear,Dorsal root ganglion	Cranial nerve, Forebrain, Hindbrain, Midbrain, Neural tube, other
		170	CNE_POU2F1(intragenic)	hs1331	chr1q24.2	167,296,954-167,299,046	intragenic		POU2F1: DNA binding, protein binding/ lens induction in camera-type eye, negative regulation of transcription, DNA-dependent,GPA33: ?,ILDR2: cell differentiation, homeostasis of number of cells within a tissue	POU2F1: Central nervous system,Head,Forebrain,GPA33: Limb,Nose,Axial skeleton,ILDR2: Embryo	Forebrain, Hindbrain, Midbrain, Neural tube
		171	CNE_SOX2-ATP11B	hs1332	chr3q26.33	181,958,774-181,961,127	intergenic		SOX2: Chromatin binding, DNA binding/adenohypophysis development, anatomical structure formation involved in morphogenesis,ATP11B: ATP binding, hydrolase activity/metabolic process	SOX2: Eye,Spinal cord,Forebrain,Midbrain,Hindbrain,Branchial arch,Stomach,ATP11B: Thymus,Bone marrow	Forebrain, Hindbrain, Midbrain, Neural tube
		172	CNE_C10orf11(intragenic)( KCNMA1 )	hs1434	chr10q22.3	78,282,592-78,284,988	intragenic		C10orf11: molecular function/biological process,KCNMA1: actin binding, calcium-activated potassium channel activity/adult walking behavior, auditory receptor cell differentiation	C10orf11: Spleen,Kidney,Lung,KCNMA1: Brain,Spinal cord,Skeletal muscles	Limb, Neural tube
		173	CNE_NPVF-NFE2L3( SNX10)	hs1325	chr7p15.2	25,791,903-25,794,282	intergenic		NPVF: Receptor binding/neuropeptide signaling pathway, sensory perception of pain,NFE2L3: DNA binding, protein dimerization activity/regulation of transcription, DNA-dependent, transcription, DNA-dependent,SNX10: 1-phosphatidylinositol binding, lipid binding/cell communication, endosome organization	NPVF: Forebrain,NFE2L3: Forebrain,SNX10: Limb,Brain,Liver	Forebrain, Hindbrain, Midbrain
		174	dCNE_MALT1-ZNF532	hs1397	chr18q21.32	56,471,647-56,474,866	intergenic		MALT1: cysteine-type endopeptidase activity, hydrolase activity/activation of NF-kappaB-inducing kinase activity, apoptosis,ZNF532: DNA binding, metal ion binding/regulation of transcription, DNA-dependent, transcription, DNA-dependent,ZNF536: DNA binding, metal ion binding/negative regulation of neuron differentiation, negative regulation of retinoic acid receptor signaling pathway	MALT1: Brain,Spinal cord,Dorsal root ganglion,Central nervous system,ZNF532: Central nervous system,ZNF536: Limb,Central nervous system,Spinal cord,Nose,Ear,Lung,Brain,Stomach	Ear, Nose
		175	CNE_COMTD1-LOC439985( ZNF503)	hs1437	chr10q22.2	77,021,198-77,022,845	intergenic		COMTD1: methyltransferase activity, O-methyltransferase activity/methylation,ZNF503: metal ion binding, nucleic acid binding/regulation of transcription, DNA-dependent, transcription, DNA-dependent,VDAC2: nucleotide binding, porin activity/ anion transport, ion transport	COMTD1: Thymus,Bone marrow,Spleen,Brain,Spinal cord,Lung,Heart,Pancreas,Kidney,Skeletal muscles,ZNF503: Nose,Limb,Forbrain,Midbrain,Hindbrain,Spinal cord,VDAC2: Pancreas	Limb
		176	dCNE_IGFBPL1-FLJ35740(ANKRD18A/ANKRD29)	hs1390	chr9p13.1	38,423,496-38,431,775	intragenic		IGFBPL1: insulin-like growth factor binding/regulation of cell growth,ANKRD18A: ?,ANKRD29: molecular function/biological process	IGFBPL1: Hindbrain,Midbrain,Forebrain,Spinal cord,Face,Limb,Heart,Nervous system,Skin,Eye,ANKRD18A:?,ANKRD29: Thymus,Brain,Spinalcord,Heart,Lung	Limb
		177	CNE_NEK7(intragenic)	hs1322	chr1q31.3	198,263,562-198,265,742	intragenic		NEK7: ATP binding, kinase activity/phosphorylation, protein phosphorylation	NEK7: Face,Limb,Heart,Nervous system,Forebrain,Midbrain,Hindbrain,Ear,Dorsal root ganglion,Lung,Liver	Branchial arch, Dorsal root ganglion, Forebrain, Hindbrain, Midbrain
		178	CNE_MAB21L1-DCAMKL1(NBEA/DCLK1)	hs1333	chr13q13.3	36,072,914-36,075,972	intragenic		NBEA: binding, protein kinase A binding/post-Golgi vesicle-mediated transport, protein localization,DCLK1: ATP binding, kinase activity/axon extension, axonogenesis,SPG20: ubiquitin protein ligase binding/ biological process	NBEA: Branchial arch,Limb,Somite,Midbrain,Eye,Spinal cord,Midgut,DCLK1: Forebrain,Midbrain,Hindbrain,Spinal cord,Lung,Dorsal root ganglion,SPG20: Dorsal root ganglion,Central nervous system,Nose	Midbrain, Nose
		179	CNE_OPA1-HES1	hs1344	chr3q29	193,660,817-193,662,478	intergenic		OPA1: GTP binding, GTPase activity/apoptosis, GTP catabolic process,HES1: DNA binding, histone deacetylase binding/adenohypophysis development, artery morphogenesis,LRRC15: ?	OPA1: Bone marrow,Brain,Spinal cord,Heart,Skeletal muscles,HES1: Branchial pouch ,Spinal cord,Eye,Midbrain,Hindbrain,Forebrain,Limb,Nose,Lung,Stomach,LRRC15: Skeletal muscle,Rib,Head	Forebrain
		180	CNE_ROBO1(intragenic)	hs1475	chr3p12.3	79,042,278-79,045,053	intragenic		ROBO1: axon guidance receptor activity, identical protein binding/activation of caspase activity, axon guidance	ROBO1: Spinal cord,Forebrain,Limb,Nose	Branchial arch, Limb
		181	CNE_SLC6A9-KLF17(B4GALT2)	hs1857	chr1p34.1	44,500,383-44,503,337	intergenic		SLC6A9: glycine transmembrane transporter activity, neurotransmitter:sodium symporter activity/amino acid transmembrane transport, amino acid transport,KLF17: DNA binding, metal ion binding/gamete generation, regulation of transcription from RNA polymerase II promoter,B4GALT2: beta-N-acetylglucosaminylglycopeptide beta-1,4-galactosyltransferase activity, lactose synthase activity/carbohydrate met…	SLC6A9: Hindbrain,Forebrain,Midbrain,Spinal cord,Liver,KLF17: central nervous system,Midbrain,Spinal cord,B4GALT2: Brain,Cerebral cortex	Midbrain
		182	CNE_SLC4A3-EPHA4(SLC24A3)	hs1507	chr2q35	220,713,868-220,717,300	intergenic		SLC4A3: anion transmembrane transporter activity, anion:anion antiporter activity/anion transport, ion transmembrane transport,SLC24A3: antiporter activity, calcium, potassium:sodium antiporter activity/calcium ion transport, cation transport	SLC4A3: Dorsal root ganglion,Spinal cord,Central nervous system,Midbrain,Forebrain,SLC24A3: Vertebral axis muscle system,Forebrain,Midbrain,Hind brain,Spinal cord,Lung,Stomach,Dorsal root ganglion	Limb
		183	CNE_C21orf34(intragenic)(USP25 /NRIP1)	hs1304	chr21q21.1	17,681,162-17,682,802	intragenic		C21orf34: molecular function/biological process,USP25: cysteine-type peptidase activity, hydrolase activity/metabolic process, protein K48-linked deubiquitination,NRIP1: estrogen receptor binding, glucocorticoid receptor binding/lipid storage, negative regulation of transcription from RNA polymerase II promoter	C21orf34: Heart,Liver,USP25: Branchial arch,Limb,Spinal cord,Dorsal root ganglion,Eye,Liver,NRIP1: Branchial arch,Limb,Heart,Forebrain,Hindbrain,Midbrain,dorsal root ganglion,Eye,Stomach,Spinal cord	Forebrain, Hindbrain, Midbrain, Neural tube
		184	dCNE_SOX6-C11orf58	hs1301	chr11p15.1	16,423,269-16,426,037	intergenic		C11orf58: molecular function/ biological process,SOX6: DNA binding, protein binding/astrocyte differentiation, cardiac cell differentiation	C11orf58:Thymus,Bone marrow,Spleen,Brain,Spinal cord,Lung,Heart,Pancreas,Kidney,Skeletal muscles,Liver,SOX6: Eye,Limb,Liver,Forebrain,Head	Forebrain
		185	CNE_JAG1-BTBD3(MKKS)	hs1278	chr20p12.2	10,793,183-10,794,439	intergenic		JAG1: calcium ion binding, Notch binding/auditory receptor cell differentiation, cell communication,BTBD3: molecular function/biological process,MKKS: ATP binding, nucleotide binding/brain morphogenesis, cellular protein metabolic process	JAG1: Branchial arch,Brain,Ear,Limb,Spinal cord,BTBD3: Limb,Midbrain,Forebrain,Central nervous system,Axial skeleton,Diaphragm,MKKS: Embryo	Limb, Nose
		186	CNE_OSR1-TTC32	hs1273	chr2p24.1	19,774,115-19,776,218	intergenic		OSR1: metal ion binding, nucleic acid binding/cell differentiation, cell proliferation involved in kidney development	OSR1: Limb,Branchial arch,Forebrain,Midbrain,Hindbrain	Branchial arch, Limb, Nose, Somite
		187	CNE_RBM33(intragenic)(SHH)	hs1268	chr7p36.3	155,547,616-155,548,788	intragenic		RBM33: nucleic acid binding, nucleotide binding/biological process,CNPY1: molecular function/biological process,SHH: calcium ion binding, glycoprotein binding/ anatomical structure development, anatomical structure formation involved in morphogenesis,DNAJB6: ATPase activator activity, chaperone binding/ chorio-allantoic fusion, intermediate filament organization	RBM33: Thymus,Bone marrow,Spleen,Brain,Spinal cord,Lung,Heart,Pancreas,Kidney,Skeletal muscles,Liver,CNPY1: Midbrain,Hindbrain,SHH: Brain,Head,Notochord,Spinal cord,Limb,Gut,Lung,Liver,Stomach,DNAJB6: Brain,Spinal cord,Thymus,Dorsal root ganglion	Limb
		188	CNE_PTCH1(intragenic)	hs1258	chr9q22.32	98,257,859-98,259,405	intragenic		PTCH1 : cholesterol binding, hedgehog receptor activity/brain development, branching involved in ureteric bud morphogenesis	PTCH1: Brain,Spinal cord,Somite,Limb,Branchial arch,Lung,Kidney	Forebrain, Hindbrain, Midbrain, Neural tube
		189	CNE_SPATA17-CGI-115(ESRRG)	hs1257	chr1q41	218,207,432-218,208,498	intergenic		SPATA17: calmodulin binding/biological process,ESRRG: calmodulin binding, DNA binding/multicellular organismal development, positive regulation of transcription, DNA-dependent	SPATA17: ?,ESRRG: Midbrain,Hindbrain,Forebrain,Spinal cord,Limb,Central nervous system(trigeminal V)	Hindbrain, Trigeminal V
		190	CNE_PTX3-SHOX2( RSRC1)	hs1251	chr3q25.32	157,775,742-157,778,000	intergenic		SHOX2: DNA binding, sequence-specific DNA binding/cardiac atrium morphogenesis, cartilage development involved in endochondral bone morphogenesis,RSRC1: protein binding/ alternative nuclear mRNA splicing, via spliceosome, mRNA processing	SHOX2: Central nervous system,Midbrain,Hindbrain,Limb,Spinal cord,Dorsal root ganglion,RSRC1: Thymus,Bone marrow,Brain,Spinal cord	Hindbrain, Midbrain, Neural tube
		191	CNE_ PBX1(intragenic) (ALDH9A1)	hs1235	chr1q23.3	164,620,038-164,621,164	intragenic		PBX1: DNA binding, protein binding/adrenal gland development, anterior/posterior pattern specification,ALDH9A1: 4-trimethylammoniobutyraldehyde dehydrogenase activity, aldehyde dehydrogenase (NAD) activity/carnitine metabolic process, cellular aldehyde metabolic processTMCO1: molecular function/ biological process,UCK2: ATP binding, kinase activity/metabolic process, phosphorylation	PBX1: Limb,Central nervous system,Forebrain,Midbrain,Hindbrain,Liver,Eye,Spinal cord,Dorsal root ganglion,ALDH9A1: Thymus,Bone marrow,Spleen,Brain,Spinal cord,Lung,Heart,Pancreas,Kidney,Skeletal muscles,Liver,TMCO1: Rib,Mandible,Maxilla,UCK2: Axial muscle,Thymus,Eye,Skin	Hindbrain
		192	CNE_ASCL1(intragenic)(IGF1)	hs1122	chr12q23.2	103,345,263-103,346,680	intragenic		ASCL1: bHLH transcription factor binding, double-stranded DNA binding/ adrenal chromaffin cell differentiation, carotid body glomus cell differentiation,NUP37: molecular function/ cell cycle, cell division,C12orf48: DNA binding/response to DNA damage stimulus,IGF1: growth factor activity, hormone activity/anti-apoptosis, blood vessel remodeling	ASCL1: Midbrain,Forebrain,Hindbrain,Spinal cord,Limb,Eye,Ear,pancreas,NUP37: Forebrain,Midbrain,C12orf48: Thymus,Bonemarrow,IGF1:Eye,Urogenital system,Hindbrain,Midbrain,Spinal cord,Face,Limb,Nervous system,Skin,Ear,Lung	Eye
? Indicates molecular function/biological process of associated gene is not known
