# Supplementary material for: Comparative genomics using teleost fish helps to systematically identify target gene bodies of functionally defined human enhancers
Source: BMC Genomics. 2013 Feb 23;14:122. doi: 10.1186/1471-2164-14-122 (PMC3599049; doi:10.1186/1471-2164-14-122)
Supplement: Additional file 5: Table S4 — Transcription factor binding sites analysis. [file 1471-2164-14-122-S5.xls]

## Sheet: Sheet1
		Supplementary Table S4:Transcription factor binding sites analysis.
		Enhancer	Enhancer ID	Human/Mouse Conserved TFBSs											CNE-enhancer induced repoerter expression from vista enhancer browser
	1	CNE_APG4C-FOXD3	hs169	SOX5 (9), HFH (6), SOX17 (3), HNF3β (3), FREAC4 (3), c-FOS (3), MEF(2)											Neural tube
	2	CNE_BNC2(Intragenic)(CNTLN)	hs307	SOX-5(2), SOX17(3), HNF-3β(3), AML-1(2),n-MYC(8), ARNT(8), USF(7), RORalfa-1 (4), Max(3)											Hindbrain
	3	CNE_BUB3-GPR26	hs578	SOX-5(10), HFH(2), SOX17(7), HNF-3β(3), FREAC(2), c-FOS(12), Hand1(7), AML-1(2), n-MYC(2), ARNT(2), USF(2), RORalfa-1(2), Max(2), Myc-Max(2), c-REL(2), Pax6(2), HNF(7), Chop-Cebp(2)											Neural tube
	4	CNE_C3orf14-ZNF312	hs434	SOX5 (9), HFH (5), SOX17 (2), FREAC4 (3)											Forebrain
	5	CNE_CDCA1-PBX1	hs762	SOX5(6), HFH(7), SOX17 (2), Hand1 (4), HNF1 (2)											Hindbrain, midbrain
	6	CNE_CENTG2_GBX2	hs249	SOX-5(6), HFH(9), SOX17(3), HNF-3β(2), FREAC-4(2), c-FOS(4), CREB(2), NRF-2(2), ARNT(2), USF(2), n-MYC(2), Hand1(3)											Neural tube
	7	CNE_DACH1(Intragenic)	hs137	SOX5 (3), HFH (7), HNF-3β (2), c-FOS (4), Hand1 (2), Spz1(2)											Hindbrain
	8	CNE_DMRT1-DMRT3	hs112	SOX5 (2), HFH (4), SOX17 (2), FREAC-4 (3), nMYC (3)											Forebrain
	9	CNE_EBF(Intragenic)	hs230	SOX-5(4), HFH(4), HNF-3β(2), c-FOS(4), MEF2(3), Hand1(3), AML-1(2), Irf-1(3), ARNT(6), USF(2), n-MYC(6), Hen-1(3), RORalfa-1(2), CREB(3)											Neural tube
	10	CNE_EBF1(Intragenic) (LSM11)	hs1022	SOX5 (2), HFH (8), HNF-3β (3), MEF2 (2), AML1 (2), CREB (2), RORalfa-1 (2)											Brain and spinal cord
	11	CNE_ELP4 (Intragenic)(PAX6)	hs234	SOX5 (4), HFH (5), SOX17 (5), FREAC (5), nMYC (4), Max (2), E4BP4 (2)											Midbrain, ventral spinal cord, eye
	12	CNE_EN2-PRR8	hs1418	SOX-5(5), HFH(5), SOX17(2), HNF-3β(3), c-FOS(2),Hand1(2), AML-1(3), CREB(2), NF-kappB(2), c-REL(2),											Hindbrain, midbrain
	13	CNE_FAF1(Intragenic)	hs194	SOX5 (5), HFH (15), HNF-3β (3), FREAC (3), c-FOS (2), AML1 (2), RORalfa-1 (2)											Midbrain, ventral spinal cord
	14	CNE_FOXP1(Intragenic)	hs187	SOX5 (8), HFH (6), HLF (2), PBX (1), Tal1beta-E47S (2), HNF1 (2)											Forebrain
	15	CNE_GPD2-GALNT5	hs413	SOX5(6), HFH(3), SOX17(7), FREAC (2), cFOS(3), AML1(5), Hand1(2)											Midbrain
	16	CNE_GPR180-SOX21	hs488	SOX5 (8), HFH (15), SOX17 (6), HNF-3beta (4), c-FOS (4), AML (2), Spz1 (2)											Brain and spinal cord
	17	CNE_GSH1-IPF1	hs532	SOX-5(9), HFH(8), SOX17(7), HNF-3β(3), FREAC (2), c-FOS(5), Pbx(3), RORalfa-1(3), Evi-1(3), Max(2), Myc-Max(2), USF(2), ARNT(2), n-MYC(2)											Forebrain, midbrain, hindbrain
	18	CNE_HDAC9-TWIST1	hs644	SOX5 (4), HFH (7), HNF-3β (8), FREAC (2), Hand1 (2), HNF1 (1), COUP-TF(3)											Brain and limbs
	19	CNE_INSC-SOX6	hs692	SOX5 (5), HFH (7), SOX17 (4), Hand1 (3), AML (2), nMYC (6)											Forebrain
	20	CNE_IRF8-FOXF1	hs1	SOX-5(2), HFH(2), SOX17(2), Hand1(2), Hen-1(2)											Neural tube, hindbrain, limb, cranial nerve
	21	CNE_IRX6-MMP2	hs23	SOX5 (3), HFH (4), SOX17 (3), AML (2), n-MYC (4), PBX (2)											Hindbrain, spinal cord
	22	CNE_KCNH7-FIGN	hs170	SOX-5(11), HFH(12), SOX17(6), HNF-3β(4), FREAC-4(3),c-FOS(3), Hand1(4), AML-1(5), HLF(3), n-MYC(2), ARNT(2), USF(2), Pbx(4)											Forebrain
	23	CNE_KCNJ3-NR4A2	hs411	SOX-5(9), HFH(10), SOX17(7),HNF-3β(3), FREAC-4(3), c-FOS(2), Hand1(2), AML-1(5), n-MYC(4), ARNT(4), USF(4), Spz1(2), Chop-cEBP(2)											Forebrain
	24	CNE_LMO4-PKN2	hs174	SOX5 (4), HFH (6), HNF-3β (4), Hand1(1), HNF1 (3)											Forebrain, limb
	25	CNE_MAF-DNCL2B(WWOX)	hs4	SOX-5(6),HFH(7), SOX17(3), HNF-3β(2), HLF(2), c-REL(2), Spz1(2), NF-kappab(3)											Neural tube, hindbrain, midbrain
	26	CNE_MEIS1-ETAA1(MEIS2)	hs831	SOX5 (5), HFH (12), SOX17(2), HNF-3beta (6), c-FOS (4), nMYC (4), PBX(2)											Internal organs, hindbrain
	27	CNE_MEIS2(Intragenic)	hs181	SOX5 (4), HFH (4), SOX17 (3), Hand1 (3), cFOS(3), AML-1 (4)											Midbrain
	28	CNE_NBEA(Intragenic)	hs1330	SOX-5(5), HFH(2), SOX17(4),c-FOS(2), Hand1(5), n-MYC(4), ARNT(4), CREB(2), USF(2), Pbx(2)											Neural tube, hindbrain, midbrain
	29	CNE_PBX3 (Intragenic)	hs818	SOX5 (8), HFH (9), SOX17 (6), HNF3β (3), AML-1 (4),Hand1 (2), HLF (3),Myf (4), Hen1 (2)											Forebrain
	30	CNE_PMFBP1-ATBF1	hs22	SOX5 (1), HFH (3), Hand1 (2), c-FOS(2)											Forebrain
	31	CNE_POLA(Intragenic)	hs121	SOX-5(19), HFH(21), SOX17(12), HNF-3β(10), FREAC(5), c-FOS(6) , MEF2(6), Chop-c EBP(4),HLF(3), E4BP4(3), Hand1(4), c-REL(3), NRF-2(3), Pbx(2), Tal1beta-E47S(2), Myf(4), ARNT(3), n-MYC(2), AML-1(2)											Forebrain
	32	CNE_POLA-ARX	hs122	SOX5 (10), HFH (5), SOX17 (7), HNF-3β (3), c-FOS(3), MEF(3), nMYC (2), HLF(2), AML1 (3), Hen-1 (2)											Forebrain
	33	CNE_PRDM16(Intragenic)	hs705	SOX5 (2), HFH (5), cFOS (3), AML (3), n-MYC (5),Hand1 (2), Myf (2)											Hindbrain
	34	CNE_PTD004(Intragenic)(SP3/CIR1)	hs244	SOX-5(4), SOX17(4), FREAC-4(2), c-FOS(7), E4BP4(3), Chop-cEBP(3), Max(2), USF(4), ARNT(4), n-MYC(4), RORalfa1(2), CREB(2), Myf(4), Hen-1(4), Tal1beta-E47S(5), Irf-1(2)											Forebrain
	35	CNE_SLC26A7-RUNX1T1	hs669	SOX-5(9), HFH(12), SOX17(4), HNF-3β(3), c-FOS(3), MEF2(3), Hand1(3), AML-1(5), ARNT(2), n-MYC(2), Tal1beta-E47S(4)											Midbrain
	36	CNE_SOX21-ABCC4	hs189	SOX5 (6), HFH (12), SOX17 (5), HNF-3beta (6), FREAC (5), nMYC (2), MEF2 (2), HLF (2)											Neural tube
	37	CNE_ST18(Intragenic)(RB1CC1)	hs698	SOX-5(8), HFH(2), SOX17(3),HNF-3β(3), c-FOS(7), MEF2(4), Irf-1(2), Max(2), USF(2), ARNT(2), n-MYC(2), Chop-cEBP(3), c-REL(2), Myf(3)											Neural tube, hindbrain, midbrain, forebrain, dorsal root ganglion
	38	CNE_TACR3-CXXC4(PPA2)	hs260	SOX-5(6), HFH(11), HNF-3β(3),Hand1(3), RORalfa-1(2), USF(3), ARNT(4), n-MYC(4), c-REL(6), NF-kappaB(2), p65(2),											Midbrain
	39	CNE_TCF4(Intragenic)(TCF12)	hs376	SOX-5(6), HFH(18), SOX17(7), HNF-3β(2), c-FOS(8),Hand1(3), Myf(2), Chop-cEBP(2), HLF(3), Hen-1(2), n-MYC(4), ARNT(4), USF(3), Pbx(2)											Neural tube, hindbrain, midbrain
	40	CNE_TIM14-SOX2	hs192	SOX-5(10), HFH(19), SOX17(5), HNF-3β(7),c-FOS(4),Hand1(4), HNF-1(2), c-REL(2), Pbx(2)											Forebrain
	41	CNE_WWOX(Intragenic)(MAF)	hs12	SOX5 (8), HFH (4), HNF-3β (3), MEF-2 (2), Hand1 (2), HLF (2)											Forebrain, hindbrain,
	42	CNE_ZAK(Intragenic)(CDCA7/PDK1/RAPGEF4)	hs242	SOX-5(10), HFH(13), SOX17(6), HNF-3β(3), c-FOS(5), Max(2), ARNT(2), USF(2), n-MYC(2)											Neural tube, midbrain, forebrain
	43	CNE_ZFPM2(Intragenic)	hs195	SOX-5(12), HFH(10), SOX17(10), HNF-3β(4), c-FOS(5), Hand1(5), c-REL(2), Evi-1(2)											Midbrain
	44	CNE_ZIC1-AGTR1	hs654	SOX-5(10), HFH (8), SOX17(2), FREAC-4(3), c-FOS(2), Hand1(3), AML-1(3), c-REL(3), P65(2), COUP-TF(2), ARNT(2), n-MYC(2), Spz1(2)											Midbrain, forebrain
	45	CNE_RIC3-LMO1	hs1859	AML-1(2), SOX17(5), Pbx(1), SOX-5(6), Hand1(3), HNF-3beta(3), FREAC-4(1), Hen-1(2), RXR-VDR(1), RORalfa-1(1), HNF-1(1), Myf(2), Tal1beta-E47S(2), HFH-1(10)											Neural tube, hindbrain, midbrain, Forebrain,Liver
	46	CNE_AUTS2(Intragenic)	hs1425	SOX17(2), HLF(1), E4BP4(1), HFH-2(2), HFH-3(2), HNF-3beta(2), CREB(1), FREAC-4(1), Irf-1(1), Hand1(1)											Midbrain
	47	CNE_ SLC35B3-OFCC1 (TFAP2A)	hs1315	SOX17(3), SOX-5(2), Hand1(2), Chop-cEBP(1), HFH-2(1), HNF-3beta(1), COUP-TF(1), Pbx(1), c-FOS(4), FREAC-4(1), MEF2(1), RORalfa-2(1), RORalfa-1(1)											Carnial nerve,Forebrain,Midbrain,Limb
	48	CNE_IRX4-IRX2	hs1327	Max(3), USF(3), ARNT(4),n-MYC(4), SOX-5(6), MEF2(3), Hand1(1), FREAC-4(2), NF-kappaB(3)											Neural tube, hindbrain, midbrain, Forebrain
	49	CNE_CADPS(Intragenic)	hs1316	USF (2), ARNT(2), n-MYC(2), AML-1(1), c-FOS(2), HFH-1(2), HNF-3beta(1), Myf(3), Hen-1(1), Irf-1(1), SOX17(2), Pbx(1), HFH-2(1), Androgen(1), MEF2(1),											Forebrain
	50	CNE_HNF4G-ZFHX4(HNF4G)	hs1318	HFH-2(8), Tal1beta-E47S(2), SOX-5(11), SOX17(6), Irf-2(1), c-REL(1), p65(1), ARNT(2), USF(1), n-MYC(2), E4BP4(2),c-FOS(2), HFH-3(6), Hand1(3), HFH-1(1), HNF-3beta(6), MEF2(1), FREAC-2 (1), FREAC-4(1),											Midbrain,Forebrain
	51	CNE_GALR1 - SALL3	hs1186	SAP-1(1), HLF(1), Chop-cEBP(1), E4BP4(1), c-REL(2), Spz1(1), SOX17(4), AML-1(1), HFH-2(3), HNF-3beta(3),c-FOS(1), FREAC-2(1), FREAC-4(1), Tal1beta-E47S(1),											Neural tube,Hindbrain
	52	CNE_ EMX2 - RAB11FIP2	hs935	MEF2(1), SOX17(1), Bsap(1) , FREAC-2(1), Irf-1(1), FREAC-4(1), HFH-3(1), HNF-3beta(3), SOX-5(1), E2F(1), HFH-2(3)											Midbrain
	53	CNE_ C15orf41(MEIS2)	hs828	HFH-3(5), HNF-3beta(3), SOX-5(5), c-REL (4), MEF2(3), Hand1(1), FREAC-4(2), SOX17(3), Staf(2), c-FOS(1), p65(1), AML-1(1), HNF-1(1), HFH-2(5), FREAC-2(1),											Hindbrain
	54	CNE_GYPA-HHIP	hs906	HFH-3(15), c-FOS(20), Irf-1(3), COUP-TF(2), c-REL(4), p65(2), SAP-1(4), HFH-2(30), HNF-3beta(14), FREAC-4(9), CREB(2), Myf(4), Tal1beta-E47S(2), Chop-cEBP(3), SOX-5(26), Pbx(4), SOX17(9), Spz1(2), TEF-1(1), NF-kappaB(2), AML-1(9), HLF(3), E4BP4(2), Hand1(7)											Midbrain, Hindbrain, genital tubercle
	55	CNE_CHIC2(intragenic)(GSX2)	hs687	MEF2(1), RORalfa-2(1), SOX17(10), RORalfa-1(4), Myf(1), HFH-1(4), HFH-2(5), HFH-3(3),SOX-5(7), Hand1(1), E2F(1), HNF-3beta(3), FREAC-4(1), COUP-TF(2), HLF(1), c-FOS(1), Androgen(1), AML-1(1), Chop-cEBP(1)											Neural tube,Forebrain
	56	CNE_EHBP1(intragenic)(OTX1)	hs690	Irf-1(1), SOX17(5), Max(2), USF(3), ARNT(6), n-MYC(6), c-FOS(6), FREAC-4(1), Myf(1), HLF(2), SOX-5(4), Hand1(4), RORalfa-1(1), Tal1beta-E47S(2), AML-1(4), Brachyury(1), HFH-3(1), CREB(1), HFH-1(1), Spz1(1)											Midbrain
	57	CNE_SP8 - SP4	hs701	NRF-2(1), SAP-1(1), SOX17(5), SOX-5(4), HNF-3beta(3), AML-1(1), MEF2(1), c-FOS(2), Evi-1(1), Hand1(3), FREAC-4(2), HFH-2(5), Irf-1(1), HFH-3(3), HNF-1(2), HLF(1), E2F(1), RORalfa-2(1), Pbx(1), Tal1beta-E47S(1),											Midbrain
	58	CNE_ LPAAT-THETA - NKX6-1	hs712	SOX17(5) ,E2F(1), AML-1(3), HFH-3(1), SOX-5(10), HNF-3beta(3), HFH-2(3), FREAC-4(2), E4BP4(1), HLF(1), RORalfa-1(2), c-FOS(3), Myf(1), USF(2), ARNT(4), n-MYC(4), Max(1), Myc-Max(1), CREB(2), Pbx(1), NF-kappaB(1), c-REL(1), p65(1),											Midbrain
	59	CNE_ PPP1R3A-FOXP2	hs720	SOX17(1), Chop-cEBP(1), HLF(1), Hand1(4),I rf-1(1), E4BP4(2), FREAC-2(1), HFH-2(2), HFH-3(1), HNF-3beta(2), FREAC-4(4), RORalfa-2(1), RORalfa-1(1),											Midbrain
	60	CNE_ MKI67 - MGMT	hs737	SOX17(5), HFH-3(4), HFH-1(2), FREAC-2(1), HFH-2(2), FREAC-4(2), Pax6(1), Myf(4), Hand1(4), MEF2(1), Tal1beta-E47S(3), HLF(2), HNF-1(1), SOX-5(1), Hen-1(3), NRF-2(1), Max(1), USF(2), ARNT(2), CREB(1), n-MYC(2), Spz1(1), COUP-TF(1)											Hindbrain,Midbrain
	61	CNE_PXMP3 - PKIA(ZFHX4,HNF4G)	hs742	SOX17(7), SOX-5(7), Hand1(1), c-FOS(1), Bsap(1), Brachyury(1), AML-1(1), Myf(2), Hen-1(2), HLF(1), E4BP4(1)											Forebrain,Hindbrain,Eye
	62	CNE_C10orf11 - KCNMA1(ZNF503)	hs748	E2F(1), USF(2), ARNT(2), n-MYC(2), MEF2(3), SOX-5(3), RORalfa-1(1), SOX17(3), HFH-3(3), HNF-3beta(2), HFH-1(1), Hand1(1), E4BP4(1), HLF (2), AML-1(1), Irf-2(1), Irf-1(1), c-REL(1), HFH-2(2)											Forebrain
	63	CNE_ARL4A-ETV1	hs749	SOX-5(5), HFH-2(1), Spz1(1), c-FOS(1), Irf-1(1), Tal1beta-E47S(1), Hand1(1), SOX17(1)											Midbrain,Hindbrain
	64	CNE_CEI - IRX1	hs754	Hand1(1), NF-kappaB(1), c-REL(1), p65(1), HFH-2(1), SOX-5(2), MEF2(1), Myf(1), SOX17(2), E4BP4(1), HLF(1), HFH-3(1), HFH-1(1), FREAC-4(1), AML-1(2)											Forebrain,Hindbrain
	65	CNE_ GPR101 - ZIC3	hs755	MEF2(1), Pax6(1), HFH-1(1), SOX17(3), SOX-5(2), Hand1(2), AML-1(2), c-FOS(1), Chop-cEBP (1), SAP-1(1), Evi-1(1), CREB(1),											Midbrain,Hindbrain
	66	CNE_ ATP9B(intragenic)	hs775	Irf-2(1), Irf-1(1), HNF-3beta(1), COUP-TF(1), Pbx(1), SOX-5(1), HFH-3(1), CREB(1), Pax6(1)											Forebrain
	67	CNE_ NXPH1 - NDUFA4(THSD7A)	hs793	Hand1(2), NF-kappaB(2), Myf(2), HNF-1(1), HFH-3(4), HFH-2(5), HNF-3beta(2), SOX-5(3), Irf-1(1), USF(2), ARNT(2), n-MYC(2), c-FOS(3), HFH-1(1), TEF-1(1), p50(1), c-REL(2), MEF2(1)											Midbrain
	68	CNE_DERA(intragenic)	hs798	NRF-2(1), HFH-1(1), HFH-3(4), SOX-5(6), HLF (1), HFH-2(7), Pax6(1), HNF-3beta(3), Evi-1(1), Hand1(1), AML-1(1), MEF2(1), Myf(1)											Forebrain,Neuraltube
	69	CNE_ADK(intragenic)	hs595	TEF-1(1), SOX-5(4), Hand1(3), Myf(3), CREB(1), E2F(1), Spz1(1), AML-1(2), SOX17(5), HNF-3beta(1), Pbx(1), c-FOS(1), FREAC-4(1), HFH-3(2), HFH-2(2), HLF(1),											Midbrain ,Forebrain,Nose
	70	CNE_ MGST1 - LMO3	hs607	SOX17(7), HFH-1(6), SOX-5(7), FREAC-4(3), MEF2(1), Chop-cEBP(1), HNF-1(1), Irf-2(1), Irf-1(1), HFH-2(1), HLF(2), HNF-3beta(2), c-FOS(2), AML-1(1), FREAC-2(2), RORalfa-1(1)											Hindbrain,Neuraltube
	71	CNE_BARHL2 - ZNF644	hs612	HNF-1(1), Evi-1(1), FREAC-4(1), HLF(1),Myf(1), Tal1beta-E47S(2), SOX17(4), c-REL(4), SOX-5(5), AML-1(1), NF-kappaB(1), Spz1(1), Hand1(4), Pbx(2), c-FOS(3), HNF-3beta(1), Bsap(1) , E4BP4(2)											Forebrain
	72	CNE_ ZNF423(intragenic)	hs625	MEF2(1), SOX-5(6), Hand1(3), SOX17 (4), Irf-1(1), Pax6(2), HFH-2(2), Bsap(1), Max(3), NF-kappaB(8), c-REL(4), p50(5), p65(3), SOX17(4), c-FOS(5), E4BP4(2), Staf(1), NRF-2(1), SAP-1(1), FREAC-4(4), HLF(1), Tal1beta-E47S(2), USF(2), n-MYC(2), FREAC-2(1), HFH-3(1)											Forebrain,Hindbrain
	73	CNE_FIGN(intragenic)	hs640	Hand1(2), Tal1beta-E47S(2), c-FOS(1), HNF-3beta(3), FREAC-4(3), Max(2), USF(2), ARNT(2), CREB(1), n-MYC(2), Hen-1(2), Myf(2), Spz1(1), Irf-1(1), Pbx(1), HFH-2(5), HFH-3(4), AML-1(2), MEF2(2), HLF(2), HFH-1(1), SOX17(1), SOX-5(3), c-REL(2), RORalfa-1(2)											Hindbrain
	74	CNE_XRN2-NKX2-2	hs1205	SOX-5(4), NRF-2(1), AML-1(2), SOX17(3), Hand1(1), Hen-1(2), Tal1beta-E47S(2)											Midbrain,Hindbrain
	75	CNE_ MGMT(intragenic)(PPP2R2D)	hs656	HFH-2(5),SOX17(3),HFH-1(3),SOX-5(4),HFH-3(3),MEF2(1),HNF-1(2),Hand1(3),c-REL(1),Chop-cEBP(1),c-FOS(1),Irf-1(1),Myf(1)											Forebrain
	76	CNE_LMO3 - FLJ22655	hs661	SOX-5(8), FREAC-4(4), RORalfa-2(2), Androgen(1), c-FOS(4), SOX17(5), Spz1(2), HNF-3beta(3), HFH-2(5), Hand1(2), AML-1(6), MEF2(1), HNF-1(3), RORalfa-1(1)											Midbrain
	77	CNE_ DPYD(intragenic)	hs671	c-FOS(2), MEF2(1), SOX-5(3), Chop-cEBP(1), Brachyury(1), Myf(1), HFH-3(1), SOX17(1), AML-1(3), Spz1(1), HFH-1(1)											Forebrain
	78	CNE_C10orf84(intragenic)(EMX2)	hs672	E2F(1), c-FOS(4), HFH-3(2), HFH-1(1), FREAC-4(3), SOX-5(6), SOX17(6), AML-1(1), SRF(1), RORalfa-1(3), HFH-2(7), Tal1beta-E47S(2), Hand1(1), HNF-3beta(5), Bsap(1) , Irf-2(1), Irf-1(1), Myf(2) , Pax6(1), MEF2(2), E4BP4(1),											Forebrain,Midbrain
	79	CNE_ FUSSEL18 - SMAD2	hs679	SOX-5(3), SOX17(1), c-FOS(1), Hand1(3), HNF-3beta(3), NRF-2(1), E2F(1), HFH-2(1), AML-1(2), RORalfa-2(1), RORalfa-1(1), Pbx(1)											Hindbrain
	80	CNE_ ZNF503-C10orf11	hs484	SOX17(1), HNF-3beta(2), c-FOS(1), HFH-2(4), HFH-3(1), SOX-5(4), Chop-cEBP(1), Hand1(1)											Midbrain,Limb,Nose,Eye,Branchial arch
	81	CNE_ C9orf39(intragenic)(SH3GL2)	hs529	AML-1(3), TEF-1(1), MEF2(2), HNF-1(5), HFH-1(2), SOX-5(7), Hand1(1), ARNT(4), USF(3), n-MYC(4), Chop-cEBP(1), Pbx(1), c-FOS(2), HNF-3beta(1), Spz1(1), HFH-2(1), FREAC-4(3), RORalfa-2(1), FREAC-2(1), HLF(1)											Hindbrain
	82	CNE_KLHL1 - DACH1	hs540	ARNT(1), HFH-2(9), SOX-5(7), HLF(4), SOX17(5), HNF-3beta(5), Chop-cEBP(2), FREAC-4(3), E4BP4(3), Myf(1), Tal1beta-E47S(4),Hand1(2), c-FOS(6), HNF-1(1), HFH-3(7), RORalfa-2(1), FREAC-2(1), Evi-1(1), AML-1(1)											Forbrain
	83	CNE_C2orf34 - SIX3(SIX2)	hs541	SOX-5(12), Spz1(1), RORalfa-1(2), NF-kappaB(2), HFH-2(6), NRF-2(1), HFH-1(2), HFH-3(2), HNF-3beta(4), E4BP4(2), HLF(2), MEF2(3), FREAC-2(1), Hand1(1), FREAC-4(1), AML-1(3), SOX17(5), c-REL(3), E2F(1)											Forebrain
	84	CNE_MAP1D(intragenic))(HAT1,DLX)	hs553	SOX17(5), c-FOS(9), HFH-2(2), AML-1(7), SOX-5(13), Irf-1(2), Brachyury(1), NRF-2(1), Myf(1), Hand1(2), HFH-3(3), HNF-1(1), Evi-1(1), FREAC-4(2), HNF-3beta(5), HLF(1),											Forebrain,carnial nerve
	85	CNE_PITX2 - C4orf32	hs559	HFH-3(1), SOX-5(5), c-FOS(2), Max(1), USF(2), ARNT(2), n-MYC(2), FREAC-2(1), FREAC-4(1), E4BP4(3), HLF(3), Chop-cEBP(1), HFH-2(1), SOX17(1), c-REL(1), RORalfa-2(1), Myf(1), Spz1(1), Hand1(1)											Midbrain
	86	CNE_ FOXG1B - PRKD1	hs566	HFH-3(6), SOX17(5), SOX-5(14), FREAC-4(6), HFH-1(5), E4BP4(1), FREAC-2(1), HFH-2(9), HNF-3beta(5), c-FOS(6), AML-1(3), Myf(1), MEF2(1), Brachyury(2), Hand1(4), c-REL(1), Chop-cEBP(1), NRF-2(1), Pbx(1)											forebrain
	87	CNE_ ZFHX1B - ACVR2A	hs568	FREAC-4(2), SOX-5(3), SOX17(2), Pax6(1), HFH-2(1), HNF-3beta(2), RORalfa-2(1)											Hindbrain,Midbrain
	88	CNE_ LMO3(intragenic)	hs336	HFH-3(1), SOX-5(6), FREAC-4(4), HFH-2(4), MEF2(2), SOX17(3), c-FOS(3), AML-1(1), Myf(2), Pbx(1), COUP-TF(1), Bsap(1), c-REL(1), Hand1(1), HNF-3beta(3), HNF-1(1), Evi-1(1), Spz1(1)											Neuraltube
	89	CNE_ TCF12(intragenic)	hs357	HFH-2(3), HFH-3(3), c-FOS(4), Pax6(1), CREB(1), Hand1(5), Pbx(3), SOX-5(4), Tal1beta-E47S(4), Max(3), Myc-Max(1), USF(4), ARNT(6), n-MYC(6), Chop-cEBP(1), Hen-1(1), HLF(1), NF-kappaB(2), c-REL(1),											Hindbrain,Midbrain,Neuraltube
	90	CNE_ AATF(intragenic)	hs363	AML-1(2), TEF-1(1), c-REL(1), Hand1(5), Pbx(1), HNF-1(2), HFH-1(2), SOX-5(3), Brachyury(1), CREB(1), c-FOS(1), Bsap(1), Myf(1),											Hindbrain
	91	CNE_ZNF521(intragenic)	hs369	HFH-2(2), SOX-5(10), HLF(2), c-REL(3), SOX17(8), FREAC-4(3), Hand1(3), p50(2), NF-kappaB(1), COUP-TF(2), MEF2(1), E4BP4(1), Tal1beta-E47S(4), Max(3), USF(4), ARNT(4), Myf(1), n-MYC(4), Spz1(2), Pax6(1), SAP-1(1), c-FOS(3), SRF(1),											Hindbrain,Midbrain,Heart
	92	CNE_FANCL-BCL11A	hs399	SOX-5(10), Hand1 (3), HFH-3(4), HFH-2(8), HFH-1(2), SOX17(6), cFOS(2), CREB(1), FREAC-4(1), HNF-3beta(3), Chop-cEBP(1), E4BP4(2), AML-1(2), Tal1betaE47S(1), Max(1), USF(2), ARNT(2), n-MYC(2)											Forebrain
	93	CNE_ZFHX1B(intragenic)	hs407	Hand1(3), Tal1beta-E47S(3), SOX17(5), HLF(3), E4BP4(4), FREAC-4(6), RORalfa-1(2), c-FOS(8), SOX-5(7), AML-1(2), HFH-3(5), HFH-1(3), Max(2), Myc-Max(1), USF(3), ARNT(6), n-MYC(6), Spz1(1), HFH-2(4), Myf(3), ARNT(6), Irf-1(1)											Hindbrain,Midbrain,Dorsal root ganalion
	94	CNE_TANK - PSMD14	hs416	Evi-1(1), Myf(4), CREB(1), FREAC-4(1), Brachyury(2), Hand1(1), RORalfa-1(1), SOX-5(2), Bsap(1), TEF-1(1), HFH-3(1), c-FOS(1), Hen-1(3), Spz1(1), E2F(1), SOX17(1)											Forebrain
	95	CNE_ DLX1 - DLX2	hs422	SOX-5(8), SOX17(3), c-FOS(8), HFH-2(9), HNF-1(3), HFH-1(1), MEF2(2), AML-1(3), HFH-3(6), FREAC-4(2), HNF-3beta(3), Hand1(3)Chop-cEBP(2), E2F(2), Spz1(2), RORalfa-1(1), Pbx(1), SAP-1(1), FREAC-2(1), c-REL(1), p65(1),											Forebrain,Midbrain,Nose
	96	CNE_ ATP11C - SOX3 (FGF13)	hs427	RREB-1(1), Pbx(1), HFH-2(6), SOX-5(10), E4BP4(3), SOX17(4), Max(2), USF(5), ARNT(6), n-MYC(6), HFH-1(2), E2F(1), Irf-1(2), Staf(1), Hand1(1), HFH-3(1), HNF-3beta(1), FREAC-2(1), FREAC-4(1), HLF(1), Chop-cEBP(1), c-FOS(1), c-REL(1), RORalfa-1(1)											Forebrain,Hindbrain
	97	CNE_ ZNF312 -CADPS	hs435	HFH-2(1), HNF-3beta(1), SOX-5(1), c-FOS(3), Hand1(1), Irf-1 (1), AML-1(1), Max(1), Myc-Max(1), USF(2), ARNT(2), n-MYC(2)											Forebrain,Midbrain
	98	CNE_ ZAK(intragenic)(SP3)	hs242	HFH-3(8), HNF-3beta(3), TEF-1(1), SOX17(6) , HFH-2(6), SOX-5(11), MEF2(1), c-FOS(5), Max(2), Myc-Max(1), Tal1beta-E47S(1), USF(2), AML-1(1), ARNT(2), n-MYC(2), Irf-1(1), HNF-1(1), FREAC-4(1), NRF-2(1), Hand1(1)											Forebrain,Midbrain,Neuraltube
	99	CNE_OTP - TBCA(CRHBP)	hs262	Hand1(1), SOX-5(5), E2F(2), Max(2), ARNT(6), USF(4), n-MYC(6), Myf(1), Spz1(2), RORalfa-1(2), c-FOS(1), HFH-3(3), HNF-3beta(1), Chop-cEBP(1), CREB(1)											Forebrain
	100	CNE_ FOXP4(intragenic)(TFEB3)	hs281	SOX-5(3), c-FOS(4), AML-1(2), HFH-1(2), Androgen(1), HFH-2(2), HFH-3(1), HNF-3beta(1), FREAC-2(1), FREAC-4(1)											Forebrain,Midbrain
	101	CNE_POLA(intragenic)	hs118	HFH-2(7), SOX-5(12), Spz1(1), Pbx(1), c-FOS(4), HNF-1(1), Tal1beta-E47S(3), Myf(5), Evi-1(1), SOX17(7), HNF-3beta(5), AML-1(5), CREB(1), MEF2(1), FREAC-4(4), RORalfa-2(1), RORalfa-1(2), HLF(2), Chop-cEBP(1), FREAC-2(1), Hand1(3), E2F(2), Hen-1(2),											Midbrain
	102	CNE_ GLI3(intragenic)	hs111	MEF2(3), HFH-2(2), E4BP4(1), HFH-3(2), HNF-3beta(1), HFH-1(1), HLF(3), Tal1beta-E47S(3), RORalfa-1(4), CREB(1), Spz1(2), Myf(3), FREAC-4(1), Evi-1(1), SOX-5(4), Brachyury(1), SOX17(3), c-FOS(1), c-REL(1), COUP-TF(2), AML-1(3), SAP-1(1), Hand1(2),											Forebrain
	103	CNE_SALL1 - CHD9 (NKD1)	hs76	PBX(1), HFH-2(3), HNF-3beta(2), SOX5(4),HNF-1(1), HFH-1(1), FREAC-2(1), FREAC-4(1), PAX6(1), Hand1(1), USF(1), n-MYC(2), c-FOS(2), SOX17(1), Tal1beta-E47s(1)											Midbrain,Neuraltube
	104	dCNE_IRX5-IRX6(IRX4-IRX2)	hs26	HFH-3(2), E74A(3), TBP(1), Dorsal_2(4), c-REL(3), Chop-Cebp(1), Broad-complex_1(1), Dorsal_1(2), p65(2), AML-1(2), NF-kappaB(1), COUP-TF(1), Thing1-E47(1), HFH-2(1), Irf-1(1), ATHB5(2), SOX-5(5), Athb-1(4), Myf(2), bZIP910(1), RORalfa-1(1), SOX17(2), c-FOS(1), HMG-IY(1), Spz1(1), E4BP4(1), AGL3(2), HNF-3beta(1), Pbx(1), SQUA(1)											eye,Midbrain,neural tube
	105	CNE_C9orf28(intragenic) (PBX3/LMX1B)	hs186	bZIP910(5),SOX17(8), SOX-5(10), Thing1-E47(9), Broad-complex_4(5), RORalfa-1(2), Tal1beta-E47S(1), Snail(5), Hunchback(6), AGL3(8), HFH-2(9), TBP(2), SQUA(3), Dorsal_2(1), c-REL(1), HMG-IY(3), FREAC-4(2), NF-Y(2), Pbx(2), ATHB5(2), Athb-1(8), AML-1(3), HFH-3(5), E4BP4(2), HLF(3), CF2-II(4), Irf-2(1),Irf-1(1), HNF-3beta(3), TEF-1(1), E74A(4), Max(1), USF(2), ARNT(2), Broad-complex_1(1), n-MYC(2), …											Midbrain
	106	CNE_ARRDC3-NR2F1	hs191	Snail(5), Thing1-E47(6),E74A(3),Broad-complex_1(2),Broad-complex_4(4),Athb-1(12),HFH-1(2),HFH-2(3),HFH-3(2),HNF-3beta(5),bZIP910(1),HMG-IY(5),Hunchback(5),SOX-5(7),c-FOS(4),AML-1(3),SOX17(6),Myf(3),ARNT(4),USF(3),n-MYC(4),HNF-1(1), ATHB5(2), E2F(2), SOX17(6), FREAC-2(1), SQUA(3), Pbx(1), NF-Y(1), TBP(2), AGL3(4), MEF2(2), Max(1), Chop-cEBP(1), c-REL(1).											hindbrain (rhombencephalon)
	107	CNE_RPS6KC1 - PROX1(SMYD2)	hs204	Athb-1(6), HLF(1), E4BP4(1), HFH-2(1), HFH-3(2), Hunchback(1), SOX-5(4), ATHB5(1), SOX17(5), HMG-IY(1), c-FOS(2), NF-Y(1), MEF2(1), c-REL(1), E2F(1), ARNT(1), TBP(1), SQUA(1), E74A(1), RXR-VDR(1), Thing1-E47(1).											forebrain
	108	CNE_TFAP2B-PKHD1	hs217	SOX-5(5), SOX17(3), Broad-complex_1(4), Chop-cEBP(1), Tal1beta-E47S(1), Hunchback(3), Dorsal_2(3), HMG-IY(1), bZIP910(1), HFH-2(3), HNF-3beta(2), Broad-complex_4(4), HFH-3(2), ATHB5(2), Athb-1(4), SQUA(2), c-REL(3), CF2-II(2), RORalfa-1(1), AGL3(2), TBP(1), HFH-1(1), MEF2(1), AML-1(2), SU_h(1), Dorsal_1(2), p65(1).											hindbrain (rhombencephalon),midbrain (mesencephalon)
	109	dCNE_DKFZp667B0210(intragenic) (EBF3)	hs232	c-FOS(5), Max(1), USF(2), ARNT(2), Snail(1), n-MYC(2), SOX-5(11), c-REL(1), SOX17(6), AGL3(1), Athb-1(8), HMG-IY(3), Broad-complex_1(3), HFH-2(6), Broad-complex_4(8), E4BP4(3), HLF(2), RORalfa-1(2), Hunchback(11), Thing1-E47(3), HFH-3(1), TBP(1), HNF-3beta(2), SQUA(1), bZIP910(1), HFH-1(2), Tal1beta-E47S(1), AML-1(1), Myf(1), HNF-1(1), SAP-1(1).											hindbrain (rhombencephalon)
	110	CNE_POU3F1-RRAGC(UTP11L)	hs238	Broad-complex_1(3), HFH-1(2), c-FOS(3), Chop-cEBP(3), HFH-2(6), NF-Y(2), HFH-3(3), Hunchback(8), HNF-3beta(3), SOX-5(3), AML-1(3), SQUA(4), SOX17(6), HMG-IY(3), FREAC-4(1), E4BP4(2), HLF(1), Pbx(1), E74A(1), ATHB5(1), Athb-1(2), Snail(2), CREB(1), Myf(1), TBP(2), Thing1-E47(1), Irf-1(3), Spz1(1), E2F(1), COUP-TF(1), Broad-complex_4(2), USF(1), ARNT(2), n-MYC(2).											neural tube
	111	CNE_FLJ25680-DKFZP564D172(NR2F1))	hs271	HFH-1(3), SOX-5(13), Thing1-E47(6), TEF-1(3), Athb-1(10), Broad-complex_4(9), SOX17(8), AML-1(2), bZIP910(2), NF-Y(3), HFH-3(7), HFH-2(10), HNF-3beta(8), Hunchback(8), CF2-II(7), TBP(7), Snail(5), HMG-IY(5), SQUA(3), Broad-complex_1(2), MEF2(3), HNF-1(2), ATHB5(2), FREAC-2(2), FREAC-4(4), E74A(2), Tal1beta-E47S(2), HNF-1(2), AGL3(2), HLF(3), E4BP4(2), Dorsal_1(1), RORalfa-2(1), RORalfa-1(3), c-FO…											forebrain,midbrain
	112	CNE_C6orf167-POU3F2	hs282	AGL3(1), E4BP4(2), Hunchback(4), SOX17(5), SQUA(1), Staf(1), Pax6(1), FREAC-4(3), TBP(1), Myf(1), Broad-complex_4(2), AML-1(2), SOX-5(4), c-FOS(1), CF2-II(4), HFH-3(2), HMG-IY(1), HFH-2(1), HNF-3beta(1), HFH-1(2), Athb-1(1), Snail(3), E2F(1), c-REL(1), p65(1).											hindbrain (rhombencephalon),midbrain (mesencephalon)
	113	CNE_LOC90637-MICALL2(UNCX)	hs293	HFH-1(2), AML-1(3), SOX17(7), HFH-2(7), HFH-3(3), HNF-3beta(3), Thing1-E47(2), E74A(2), AGL3(1), HMG-IY(1), Athb-1(9), SOX-5(7), Hunchback(3), Broad-complex_1(1), Broad-complex_4(2), RORalfa-2(1), RORalfa-1(1), Bsap(1), bZIP910(1), Pax6(1), Pbx(1), ATHB5(2), HLF(1), c-FOS(6), CF2-II(4), Snail(2), MEF2(1), FREAC-2(1), Myf(2), SQUA(1), TBP(2), CFI-USP(1), Chop-cEBP(2), E4BP4(1).											branchial arch,forebrain,midbrain
	114	CNE_SHFM1 - DLX5(DLX6)	hs298	RORalfa-2(1), Dorsal_1(1), HMG-IY(4), NF-kappaB(1), Hunchback(4), AGL3(3), Athb-1(3), c-FOS(1), SQUA(2), HNF-3beta(3), CF2-II(3), TBP(4), HFH-3(3), HFH-2(3), HNF-1(1), Broad-complex_4(3), Spz1(1), Dorsal_2(1), AML-1(2), bZIP910(1), SOX-5(3), E74A(1), Irf-1(1), Thing1-E47(1), RORalfa-1(1), HFH-1(2), SOX17(2), Chop-cEBP(1).											midbrain (mesencephalon)
	115	CNE_C10orf11(intragenic) (ZNF503)	hs320	Tal1beta-E47S(3), HFH-3(4), HNF-3beta(3), Broad-complex_1(3), HFH-1(3), HFH-2(5), Broad-complex_4(4), FREAC-4(2), COUP-TF(1), HMG-IY(3), SOX-5(7), SQUA(7), AGL3(4), CF2-II(5), RORalfa-2(1), RORalfa-1(1), Athb-1(4), c-FOS(2), TBP(3), ATHB5(1), Irf-1(3), Chop-cEBP(1), Snail(1), Hunchback(6), SOX17(2), AML-1(3), Dorsal_1(1).											eye,hindbrain,neural tube
	116	CNE_MEIS2-TMCO5	hs572	E4BP4(1), HLF(2), HFH-2(1), Irf-1(1), HMG-IY(2), TBP(3), SQUA(3), Broad-complex_4(9), AGL3(1), FREAC-2(1), FREAC-4(1), Athb-1(10), SOX17(2), HFH-1(1), ATHB5(2), SOX-5(5), Hunchback(2), CF2-II(1), Broad-complex_1(1), HFH-3(2), MEF2(1).											hinbrain,neural tube
	117	dCNE_C14orf177 - BCL11B(BCL11A)	hs622	AML-1(3), SOX17(3), HFH-1(3), SOX-5(7), Thing1-E47(3), Broad-complex_1(2), HFH-2(6), TBP(3), Broad-complex_4(6), MEF2(3), SQUA(3), Athb-1(4), Max(1), USF(2), ARNT(2), Snail(3), n-MYC(2), CF2-II(2), TEF-1(1), c-REL(2), NF-kappaB(1), p65(1), HNF-3beta(3), NF-Y(2), Spz1(1), AGL3(4), ATHB5(2), bZIP910(1).											forebrain
	118	CNE_FKSG2- ZNF703(ZNF503)	hs631	HFH-2(6), NF-Y(1), HNF-3beta(4), AML-1(3), SOX-5(8), SOX17(2), AGL3(4), ATHB5(3), Broad-complex_4(5), HFH-3(2), Hunchback(5), MEF2(5), SQUA(4), CF2-II(8), TBP(6), Chop-cEBP(1), HFH-1(1), HMG-IY(2), c-FOS(2), Brachyury(1), E4BP4(2), c-REL(1), Irf-1(1), Max(2), Myc-Max(1), Myf(1), ARNT(4), Snail(1), USF(2), n-MYC(4), Dorsal_2(1), Athb-1(7), Broad-complex_1(1), Pax6(1).											cranial nerve,forebrain
	119	CNE_HAT1(intragenic) (CYBRD1)	hs646	Thing1-E47(2), AML-1(3), NF-kappaB(1), p65(1), AGL3(3), SU_h(1), bZIP910(1), E74A(1), HNF-3beta(1), HFH-3(1), Athb-1(1), Snail(1), ARNT(2), USF(1), n-MYC(2), c-FOS(1), Broad-complex_4(1), FREAC-4(1).											midbrain,hindbrain
	120	dCNE_CEI-IRX1(IRX2/IRX5-IRX3)	hs261	ARNT(4), Snail(3), USF(3), n-MYC(4), SOX-5(1), FREAC-4(2), COUP-TF(1), Dorsal_1(3), c-REL(2), AML-1(3), Pax6(1), Myf(2), SQUA(1), E74A(1), c-FOS(1), NF-Y(1), SOX17(1), Dorsal_2(1), SU_h(1), Pbx(1), HFH-2(1), HNF-3beta(1), Thing1-E47(2), Max(1), HMG-IY(1).											forebrain
	121	CNE_SP8-SP4	hs110	bZIP910(3), Hunchback(8), Tal1beta-E47S(4), SOX-5(10), Snail(2), HNF-1(2), Athb-1(10), HNF-3beta(9), SOX17(3), Broad-complex_1(1), FREAC-2(2), FREAC-4(2), Bsap(1), Pax6(2), AML-1(2), Chop-cEBP(2), HFH-2(9), c-FOS(1), HFH-3(4), SQUA(3), TBP(5), ATHB5(1), E4BP4(2), HLF(1), NF-Y(3), CF2-II(7), Broad-complex_4(4), AGL3(4), MEF2(2), NF-kappaB(2), c-REL(1), p65(1), HMG-IY(2), Myf(1), Thing1-E47(1), ROR…											branchial arch, ear,forebrain,hindbrain
	122	dCNE_FOXP2(intragenic) (FOXP1)	hs218	Snail(2), E74A(2), SQUA(6), TBP(3), CF2-II(2), Thing1-E47(2), Tal1beta-E47S(3), HFH-1(4), HFH-3(3), FREAC-4(5), AML-1(1), HNF-3beta(7), SOX-5(7), Broad-complex_4(9), HFH-2(6), Hunchback(5), Athb-1(10), Broad-complex_1(5), SOX17(4), E4BP4(3), c-FOS(2), ATHB5(3), Irf-1(1), RORalfa-1(1), HMG-IY(1).											Hindbrain, neural tube
	123	CNE_EDNRB-POU4F1(RNF219/RBM26)	hs915	HFH-2(5), HNF-3beta(5), Pbx(1), SOX-5(5), SOX17(3), ATHB5(1), Athb-1(9), Pax6(2), c-FOS(4), HLF(1), HNF-1(2), Broad-complex_1(1), FREAC-2(1), FREAC-4(2), Bsap(1), Hunchback(1), E74A(2), Chop-cEBP(1), Myf(1), Tal1beta-E47S(2), Snail(1), Thing1-E47(4), NF-kappaB(1), c-REL(1), ARNT(2), USF(1), n-MYC(2), TBP(3), HFH-3(2), CF2-II(4), E4BP4(1), Broad-complex_4(1), HFH-1(2), Spz1(1), AML-1(1), RORalfa-1…											Midbrain,Limb
	124	CNE_CENTG2(intragenic) (GBX2)	hs921	Snail(4), Thing1-E47(3), c-FOS(7), SOX17(12), FREAC-4(5), Myf(4), TBP(3), E4BP4(1), bZIP910(1), SOX-5(8), Broad-complex_4(8), Pbx(1), HFH-2(11), HFH-3(2), HNF-3beta(7), ATHB5(1), Athb-1(3), TEF-1(1), Chop-cEBP(2),SQUA(1),HMG-IY(2), Broad-complex_1(2), FREAC-2(2), MEF2(1), Tal1beta-E47S(2), c-REL(1), HLF(3),RORalfa-1(1), Spz1(1).											Forebrain, midbrain
	125	CNE_ARHGAP15(intragenic) (ZEB2)	hs675	E4BP4(2), Broad-complex_4(4), TBP(5), bZIP910(2), RORalfa-1(2), HFH-2(9), HFH-3(7), HNF-3beta(2), SOX-5(13), HMG-IY(4), E2F(1), Broad-complex_1(2), HNF-1(1), SOX17(11), ATHB5(3), Athb-1(3), AML-1(4), E74A(3), c-FOS(3), Thing1-E47(5), Hunchback(8), Tal1beta-E47S(1), SQUA(5), Irf-1(1), Chop-cEBP(2), MEF2(3), RORalfa-2(1), Myf(1), HLF(5), c-REL(1), HFH-1(2), FREAC-4(1), NF-Y(1), Snail(1),Spz1(1),AGL…											forebrain
	126	CNE_KIAA1900(intragenic) (POU3F2)	hs676	AGL3(9), SOX-5(13), HNF-3beta(7), E74A(3), Thing1-E47(2), c-REL(2), NF-kappaB(1), SOX17(3), AML-1(7), Broad-complex_1(5), HFH-3(5), FREAC-2(2), FREAC-4(3), ATHB5(2), Athb-1(7), Pbx(1), HFH-2(9), SQUA(4), Hunchback(6), TBP(5), MEF2(2), Myf(11), Hen-1(5), Snail(8), Spz1(2), SAP-1(1), Max(2), USF(4),ARNT(6), NF-Y(1), n-MYC(6), bZIP910(1), c-FOS(4), CF2-II(7), Chop-cEBP(1), RORalfa-2(1), E2F(1), HLF(…											branchial arch, ear,forebrain,hindbrain
	127	CNE_ATG4C-FOXD3(DOCK7)	hs764	AGL3(4), CREB(1), RORalfa-2(1), SOX17(6), AML-1(2), RORalfa-1(2), bZIP910(4), CFI-USP(1), Snail(5), Broad-complex_1(1), TBP(2), SOX-5(7), Broad-complex_4(2), FREAC-4(1), HNF-1(2), MEF2(2), Athb-1(7), Pbx(2), Dorsal_2(1), HFH-3(2), Spz1(1), SQUA(2), Irf-1(2), HFH-2(3), HNF-3beta(1), Thing1-E47(3), c-FOS(6), Dorsal_1(2), Chop-cEBP(3), HLF(1), Hunchback(2), ARNT(2), n-MYC(2), E74A(1).											Hindbrain, neural tube
	128	CNE_LMO4(intragenic)	hs809	AML-1(3), SOX17(4), Hunchback(1), HNF-3beta(3), SOX-5(7), HFH-2(2), ATHB5(2), Athb-1(4), HFH-3(3), bZIP910(3), Myf(2), Hen-1(1), Snail(4), c-FOS(3), E4BP4(2), HLF(3), HFH-1(1), Broad-complex_4(6), FREAC-2(1),FREAC-4(1), TBP(3), RORalfa-1(1), Spz1(1), Broad-complex_1(1), AGL3(1), CF2-II(2).											Hindbrain, neural tube
	129	CNE_KIAA1598-VAX1(HSPA12A)	hs841	SOX-5(12), Broad-complex_4(4), E74A(2), E4BP4(1), HLF(1), Athb-1(4), SQUA(2), HFH-2(4), CF2-II(1), HNF-3beta(1), TBP(9), AGL3(5), Chop-cEBP(3), Thing1-E47(6), ATHB5(1), Hunchback(2), E2F(1), SOX17(3), Broad-complex_1(1), RORalfa-1(1), Snail(3), MEF2(2), COUP-TF(1), c-REL(1), Pbx(1), Irf-2(1), Irf-1(1), HNF-1(1), c-FOS(2), Tal1beta-E47S(1),											Forebrain,Midbrain
	130	CNE_GTPBP9-FLJ46347(SP3/PDK1)	hs860	Athb-1(2), AML-1(2), HFH-2(2), HNF-3beta(1), CF2-II(1), FREAC-4(3), SOX-5(2), c-FOS(2), bZIP910(2), SOX17(4), Snail(2), Hunchback(1), HLF(1), Broad-complex_1(1), E74A(1).											forebrain
	131	CNE_MRPS9(POU3F3/NCK2)	hs868	Hunchback(4), TBP(3), Dorsal_1(2), HFH-3(2), Snail(1), bZIP910(1), SOX-5(5), RORalfa-1(1), HLF(1), E4BP4(1), Athb-1(1), Spz1(2), Chop-cEBP(1), AML-1(4), CFI-USP(2), SAP-1(1), TEF-1(1), SQUA(1), AGL3(1), SOX17(2), Thing1-E47(1), Broad-complex_1(1), HFH-1(1), USF(1), ARNT(2), n-MYC(2), E74A(3), FREAC-4(1).											Hindbrain, neural tube
	132	CNE_SORL1-BRCC2(UBASH3B)	hs872	Tal1beta-E47S(2), HNF-3beta(2), Snail(1), Broad-complex_4(2), HFH-2(1), SOX-5(2), Athb-1(1), CREB(1), bZIP910(1), Pax6(1), Chop-cEBP(1), Hen-1(2),c-REL(1), TBP(1), Evi-1(1), HMG-IY(1), c-FOS(1), Spz1(1), SOX17(1), E4BP4(1).											Eye, forebrain, hindbrain, midbrain, neural tube
	133	CNE_C20orf19(RALGAPA2/NKX2-2)	hs914	TBP(2), Chop-cEBP(2), Pbx(1), NRF-2(1), E74A(5), bZIP910(1), RORalfa-1(3), HMG-IY(2), Broad-complex_4(1), Dorsal_1(1), HFH-2(4), SOX-5(5), AGL3(1), SQUA(2), Athb-1(2), AML-1(1), HNF-3beta(2), Myc-Max(1), E4BP4(1), SOX17(3), Hunchback(1), ATHB5(1), Broad-complex_1(1), RORalfa-2(1), E2F(1), ARNT(1), Tal1beta-E47S(1), Myf(1), Snail(1).											forebrain
	134	CNE_ ZEB2-PABPCP2	hs1802	Thing1-E47(1),HFH-3(1),c-FOS(3),Chop-cEBP(1),SOX17(2),SOX-5(1),HNF-3beta(1),SAP-1(1),HLF(1),Max(3),Myc-Max(1),USF(2),ARNT(2),n-MYC(2),Hen-1(2),Spz1(1),RORalfa-1(1)											Midbrain
	135	CNE_ MDFIC-TFEC( FOXP2)	hs1798	SOX-5(7),SOX17(8),HNF-3beta(3),HFH-3(4),HFH-2(5),FREAC-4(4),Thing1-E47(3),Myf(2),E2F(2),MEF2(2),AML-1(3),FREAC-2(1),HFH-1(2),p50(1),NF-kappaB(2),c-REL(1),p65(1),Pbx(1),SAP-1(1),TEF-1(1)											Eye, Forebrain, Hindbrain, Midbrain, Neural tube
	136	CNE_OTX2EXOC5(MUDENG/C14orf)	hs1791	SOX-5(9),AML-1(3),c-FOS(2),HFH-2(6),SOX17(6),Thing1-E47(3),HFH-3(3),HNF-3beta(4),Evi-1(2),Tal1beta-E47S(4),Hen-1(1),Myf(1),c-REL(1),NF-kappaB(1),Max(3),USF(6),ARNT(6),n-MYC(6),Chop-cEBP(1),TEF-1(1),HLF(1),FREAC-4(1)											Midbrain
	137	CNE_CEP135-AASDH (EXOC1)	hs1651	ARNT(2),n-MYC(2),CREB(1),AML-1(2),RORalfa-1(1),Thing1-E47(3),Tal1beta-E47S(1),SOX17(1)											Cranial nerve, Hindbrain, Neural tube
	138	CNE_ ATOH8(intragenic)( ST3GAL5)	hs1652	HFH-3(1),HFH-2(1),HNF-3beta(1),SOX-5(1),Thing1-E47(5),c-REL(4),TEF-1(2),E4BP4(1),Myf(5),Hen-1(5),Tal1beta-E47S(6),CREB(1),COUP-TF(1),p65(2),Max(1),ARNT(2),USF(1),n-MYC(2),c-FOS(6),AML-1(1),NF-kappaB(3),SOX17(1),FREAC-4(1),Pax6(1),RORalfa-1(1)											Forebrain,Hindbrain,Limb
	139	CNE_FZD8-ANKRD30A( GJD4/CCNY)	hs1567	E4BP4(1),SOX17(5),HLF(1),SOX-5(8),c-FOS(3),Chop-cEBP(1),HNF-3beta(2),HFH-3(1),Thing1-E47(1),RORalfa-1(1),AML-1(1),Pbx(1),HFH-2(2),FREAC-4(1)											Branchial arch, Genital tubercle, hindbrain, Limb
	140	CNE_ADI1-SOX11	hs1496	Tal1beta-E47S(1).Hen-1(1),Myf(3),c-FOS(2),SOX17(4),Staf(1),Bsap(1),CREB(1),RORalfa-1(1),SOX-5(5),Pbx(1),HFH-1(1),HFH-2(4),HFH-3(2),HNF-3beta(2),AML-1(2),Irf-1(1),Chop-cEBP(1),Thing1-E47(1)											Forebrain, Hindbrain, Midbrain, Neural tube
	141	CNE_TEAD1(intragenic)(PTH/BTBD)	hs1314	Thing1-E47(4),SOX-5(6),Hen-1(3),FREAC-4(5),Tal1beta-E47S(2),SOX17(7),HNF-1(1),c-FOS(2),MEF2(3),Bsap(1),NF-kappaB(2),c-REL(2),p50(1),p65(2),Myf(2),HFH-1(1),HFH-2(3),HFH-3(3),HNF-3beta(3),Max(2),USF(2),ARNT(2),n-MYC(2),RORalfa-1(1),Pbx(2),AML-1(2),CREB(1),HLF(1)											Branchial arch, Dorsal root ganglion, Forebrain, Limb, Midbrain
	142	dCNE_NFIA(intragenic)	hs1309	SOX-5(8),HFH-3(5),HNF-3beta(4),HFH-2(7),Max(1),USF(2),ARNT(2),n-MYC(2),HNF-1(4),c-FOS(1),RORalfa-1(2),AML-1(3),FREAC-4(2),HLF(1),Myf(1),Chop-cEBP(1),SOX17(4),MEF2(1),Pbx(2),Spz1(1),Hen-1(1)											Forebrain, Heart, Limb, Midbrain, Nose
	143	CNE_MRPS28(intragenic)( STMN2/HEY1)	hs1305	Myf(4),Hen-1(2),Spz1(1),c-FOS(1),SOX17(5),HFH-3(2),HNF-3beta(4),FREAC-4(5),AML-1(1),HFH-1(1),RORalfa-2(1),RORalfa-1(1),SOX-5(2),Thing1-E47(1),COUP-TF(1),Irf-1(1),TEF-1(1)											Cranial nerve, Hindbrain, Midbrain, Neural tube
	144	CNE_NFIA-TM2D1	hs1450	CREB(1),HLF(2),Myf(1),Tal1beta-E47S(2),Hen-1(2),Spz1(1),FREAC-4(2),SOX-5(1),NF-kappaB(2),c-REL(2),Thing1-E47(2),E4BP4(1),HFH-3(2),Staf(1),SOX17(1),ARNT(2),USF(1),n-MYC(2),c-FOS(1),NRF-2(1),HFH-2(1)											Forebrain, Hindbrain, Midbrain, Neural tube
	145	CNE_SETBP1(intragenic)( SYT4)	hs1362	E4BP4(1),HLF(1),HFH-2(2),HFH-3(4),HNF-3beta(3),HFH-1(2),FREAC-4(2),AML-1(2),HNF-1(1),Spz1(2),Bsap(1),Myf(2),Tal1beta-E47S(2),RORalfa-1(1),SOX17(5),Max(1),SOX-5(5),USF(2),ARNT(2),n-MYC(2),c-FOS(3),Chop-cEBP(1),FREAC-2(1),Pbx(1),Thing1-E47(1),RREB-1(1)											Cranial nerve, Forebrain, Hindbrain, Midbrain, Neural tube, other
	146	CNE_POU2F1(intragenic)	hs1331	Tal1beta-E47S(1),FREAC-4(1),HFH-2(2),HFH-3(2),SOX-5(5),Thing1-E47(3),SOX17(4),HFH-1(1),c-FOS(4),HNF-1(1),Staf(1),Chop-cEBP(2),NF-kappaB(1),c-REL(2),p65(2),HNF-3beta(1),E4BP4(1),Bsap(1),Pax6(1),Myf(1)											Forebrain, Hindbrain, Midbrain, Neural tube
	147	CNE_SOX2-ATP11B	hs1332	c-REL(1),p65(1),Irf-1(1),Thing1-E47(2),HNF-3beta(1),HFH-2(1),HFH-3(1),NF-kappaB(2),Spz1(2),SOX-5(2),Myf(1),SAP-1(1),Evi-1(1),SOX17(2),AML-1(2),c-FOS(1),CREB(1),RORalfa-2(1),RORalfa-1(1)											Forebrain, Hindbrain, Midbrain, Neural tube
	148	CNE_C10orf11(intragenic)( KCNMA1 )	hs1434	Thing1-E47(4),SOX17(2),Tal1beta-E47S(1),Myc-Max(2),Max(1),USF(2),AML-1(1),ARNT(2),n-MYC(2),HFH-1(5),FREAC-4(3),SOX-5(3),HNF-1(2),c-FOS(2),HNF-3beta(4),RORalfa-2(1),HFH-2(6),HFH-3(4),COUP-TF(1),RORalfa-1(1)											Limb, Neural tube
	149	CNE_NPVF-NFE2L3( SNX10)	hs1325	c-FOS(5),TEF-1(1),Thing1-E47(2),E4BP4(1),SOX-5(2),c-REL(1),SOX17(1),Myf(4),Tal1beta-E47S(1),Hen-1(2),HLF(1),CREB(1)											Forebrain, Hindbrain, Midbrain
	150	CNE_NEK7(intragenic)	hs1322	NRF-2(3),Thing1-E47(2),SOX17(6),c-REL(2),Hen-1(3),Myf(2),Chop-cEBP(1),Irf-1(2),HFH-3(2),MEF2(1),FREAC-4(2),CREB(1),Androgen(2),ARNT(1),c-FOS(2),TEF-1(1),NF-kappaB(1),HNF-3beta(1),SOX-5(1),HFH-2(1),Max(1)											Branchial arch, Dorsal root ganglion, Forebrain, Hindbrain, Midbrain
	151	CNE_MAB21L1-DCAMKL1(NBEA/DCLK1)	hs1333	SOX-5(8),HFH-2(3),HFH-3(2),HNF-3beta(5),AML-1(1),FREAC-4(3),Hen-1(2),Myf(1),USF(4),ARNT(4),n-MYC(4),Irf-1(1),c-FOS(1),TEF-1(1),MEF2(2),HLF(1),Max(1),RORalfa-1(1),SOX17(2),E4BP4(1)											Midbrain, Nose
	152	CNE_OPA1-HES1	hs1344	HFH-2(2),SOX17(7),Irf-1(1),Thing1-E47(1),Tal1beta-E47S(2),Hen-1(2),Myf(1),E2F(1),SOX-5(3),HFH-3(1),RREB-1(1),c-FOS(1)											Forebrain
	153	CNE_SLC6A9-KLF17(B4GALT2)	hs1857	Myf(3),Hen-1(3),ARNT(4),USF(2),n-MYC(4),NRF-2(1),COUP-TF(1),Spz1(2),c-REL(1),p65(1),Tal1beta-E47S(2),Thing1-E47(2),SOX17(1),Pbx(1),MEF2(1),HFH-2(1),HFH-3(2),HNF-3beta(1),AML-1(1)											Midbrain
	154	CNE_C21orf34(intragenic)(USP25 /NRIP1)	hs1304	HFH-3(1),HNF-3beta(2),USF(1),ARNT(2),n-MYC(2),Chop-cEBP(1),AML-1(1),c-FOS(3),SOX-5(2),SOX17(3),HLF(1),Thing1-E47(3),Myf(3),RORalfa-1(2),E2F(1),FREAC-4(1),Spz1(1)											Forebrain, Hindbrain, Midbrain, Neural tube
	155	dCNE_SOX6-C11orf58	hs1301	Hen-1(2),Thing1-E47(5),Tal1beta-E47S(4),SOX17(8),SOX-5(13),Irf-1(1),HFH-2(6),HNF-3beta(5),FREAC-4(4),Brachyury(1),AML-1(2),c-FOS(4),Myf(1),Spz1(1),RORalfa-2(1),CREB(1),HFH-3(2),TEF-1(1),E4BP4(1),MEF2(1),Chop-cEBP(1)											Forebrain
	156	CNE_PTCH1(intragenic)	hs1258	RORalfa-1(2),SOX-5(3),SOX17(2),E2F(1),E4BP4(1),RORalfa-2(1),Max(3),USF(6),ARNT(6),n-MYC(6),Hen-1(2),HFH-2(2),Myc-Max(1),HNF-3beta(1),HFH-3(1),Thing1-E47(2)											Forebrain, Hindbrain, Midbrain, Neural tube
	157	CNE_SPATA17-CGI-115(ESRRG)	hs1257	HFH-3(1),MEF2(2),Thing1-E47(1),HFH-2(1),SOX-5(4),NF-kappaB(3),c-REL(4),p50(2),p65(3),SOX17(4),HLF(1),Chop-cEBP(1),c-FOS(1),Max(1),USF(2),ARNT(2),n-MYC(2),Myf(1)											Hindbrain, Trigeminal V
	158	CNE_PTX3-SHOX2( RSRC1)	hs1251	SOX17(8),Chop-cEBP(1),Brachyury(1),SOX-5(7),HLF(2),HNF-1(1),HNF-3beta(3),FREAC-4(2),Myc-Max(1),ARNT(2),USF(1),n-MYC(2),Spz1(2),Thing1-E47(1),c-FOS(2),AML-1(3),Irf-2(1),Irf-1(2),Tal1beta-E47S (2),FREAC-2(1),HFH-2(2),HFH-1(2),RORalfa-1(2),E4BP4(1),HFH-3 (1)											Hindbrain, Midbrain, Neural tube
	159	CNE_ PBX1(intragenic) (ALDH9A1)	hs1235	HFH-1(1),HFH-2(2),HFH-3(1),HNF-3beta(1),FREAC-4(1),Max(1),USF(2),ARNT(2),n-MYC(2),CREB(1),c-FOS(1),SOX-5(1),Myf(1)											Hindbrain
	• List of brain specific enhancers. • Evolutionary conserved transcription factor binding sites across human and mouse lineages . • Number in parenthesis shows the number of occurrences for specific transcription factor binding sites in a given enhancer
