# Supplementary material for: Comparative genomics using teleost fish helps to systematically identify target gene bodies of functionally defined human enhancers
Source: BMC Genomics. 2013 Feb 23;14:122. doi: 10.1186/1471-2164-14-122 (PMC3599049; doi:10.1186/1471-2164-14-122)
Supplement: Additional file 6: Table S5 — Transcription factor binding site analysis of control dataset of human non-coding and non-conserved elements. [file 1471-2164-14-122-S6.xls]

## Sheet: Sheet1
Supplementary Table S5: Transcription factor binding site analysis of control dataset of human non-coding and non-conserved elements.
	Elements	GRCh37/hg19	Transcription factor binding site occurrences
	S.No	Location & Coordinates	Tal1beta-E47S	NF-kappaB	n-MYC	ARNT	USF	c-REL	MEF	FREAC	AML-1	HFH	c-FOS	HNF-3beta	SOX17	Sox-5
	Region 1	chr7:41996469-41997368	0	2	0	0	0	2	0	0	2	0	2	0	0	0
	Region 2	chr7:27136013-27137212	0	0	0	0	0	0	0	2	0	0	0	0	0	1
	Region 3	chr8:29473654-29473721	0	0	0	1	0	0	0	0	0	0	2	0	0	0
	Region 4	chr8:21974553-21976089	0	2	0	0	0	1	0	0	0	0	2	0	0	0
	Region 5	chr19:11253340-11254111	0	0	0	0	0	0	0	0	0	0	2	0	0	0
	Region 6	chrX:150567062-150567842	0	0	0	0	0	0	0	2	0	1	0	0	0	0
	Region 7	chrX:150571123-150571956	0	1	0	0	0	0	0	0	0	0	0	0	0	0
	Region 8	chr2:43018813-43019527	0	0	0	0	0	0	0	0	0	0	0	0	0	1
	Region 9	chr1:79467135-79467850	1	0	0	0	0	0	0	0	0	3	0	1	1	1
	Region 10	chr13:106120814-106122113	0	0	0	0	0	0	0	1	1	0	0	1	2	2
	Region 11	chr13:106125835-106126483	1	0	0	0	0	0	1	0	0	0	0	1	0	0
	Region 12	chr19:49465217-49465816	0	0	2	2	2	0	0	0	0	0	0	0	0	0
	Region 13	chr9:4986023-4986644	0	0	0	2	0	0	0	0	0	0	0	1	1	1
	Region 14	chr9:4988564-4989994	0	0	0	0	0	0	0	0	1	3	0	3	0	0
	Region 15	chr10:90752435-90753558	0	1	0	0	0	1	0	2	0	6	1	3	2	1
	Region 16	chr10:90757072-90757879	0	0	0	0	0	2	0	0	0	1	0	0	0	0
	Region 17	chr12:48296328-48297867	0	3	0	0	0	0	0	0	0	1	3	0	1	1
	Region18	chr12:48287815-48289177	0	0	0	0	0	1	0	0	0	0	0	1	0	2
	Region 19	chr1:230847632-230848777	0	0	0	1	0	0	0	0	0	1	1	0	0	0
	Region 20	chr1:230837341-230838271	0	0	0	0	0	3	0	0	0	3	0	2	0	0
	Region 21	chr17:29421115-29421844	0	0	0	0	0	0	0	0	0	1	0	0	0	0
	Region 22	chr17:29431039-29431920	1	0	0	0	0	0	0	1	1	3	0	0	1	1
	Region 23	chr12:88972351-88973900	0	0	0	0	0	0	0	0	0	0	0	0	3	3
	Region 24	chr12:88960601-88961493	0	0	0	0	0	0	0	2	1	5	1	1	1	0
	Region 25	chr16:72091366-72092152	0	0	0	0	0	2	0	0	0	0	0	0	0	2
	Region 26	chr16:72093158-72093907	0	0	0	0	0	2	0	1	0	0	0	0	1	2
	Region 27	chrX:138613045-138614594	0	0	0	0	0	0	0	0	2	0	0	0	2	1
	Region 28	chr5:121404669-121405568	0	0	0	0	0	0	0	1	1	1	0	0	1	1
	Region 29	chr5:121396719-121397668	0	0	0	0	0	0	0	0	0	4	0	1	2	3
	Region 30	chrX:49055562-49056411	0	0	0	0	0	0	0	0	0	0	4	0	0	0
	Region 31	chr22:24237415-24238114	0	0	2	2	2	1	0	0	0	0	0	0	0	0
	Region 32	chr22:24238915-24239964	0	0	0	0	0	0	0	0	0	0	0	0	0	0
	Region 33	chr22:24240065-24241214	0	0	0	0	0	1	0	0	2	0	0	0	2	1
	Region 34	chr1:32744862-32745261	0	0	0	0	0	0	0	0	0	0	0	0	0	0
	Region 35	chr20:23025052-23026201	0	0	0	1	0	0	0	0	1	1	0	1	1	0
	Region 36	chr20:23022552-23023901	0	1	0	0	0	3	1	0	0	1	0	0	4	2
	Region 37	chr2:16080983-16081982	0	2	0	0	0	1	0	0	0	0	0	0	0	0
	Region 38	chr2:16089133-16089882	0	0	0	0	0	0	0	0	1	0	0	0	0	0
	Region 39	chr3:142296119-142297468	0	0	2	2	2	0	0	0	2	4	0	2	2	0
	Region 40	chr3:142293369-142293749	0	0	0	0	0	0	0	0	0	0	0	0	0	0
	Region 41	chr4:74273372-74274221	0	0	0	0	0	0	0	0	0	1	1	0	0	0
	Region 42	chr4:74276572-74277221	0	0	0	0	0	0	0	0	0	0	0	1	0	0
	Region 43	chrX:66792033-66792732	0	0	0	0	0	0	0	0	0	1	0	0	1	2
	Region 44	chrX:66794283-66795432	0	0	0	1	0	0	0	0	1	3	0	0	1	0
	Region 45	chr8:128754815-128756164	0	0	0	0	0	0	0	0	1	2	3	2	3	1
	Region 46	chr11:15138934-15140333	0	1	0	0	0	2	0	0	0	1	0	0	2	0
	Region 47	chr19:45415956-45416571	0	0	2	2	2	0	0	0	0	0	0	0	0	1
	Region 48	chr19:45416867-45417228	0	0	0	0	0	0	0	0	0	0	0	0	0	0
	Region 49	chr4:110834740-110835689	1	1	0	0	0	1	0	0	0	3	0	1	1	0
	Region 50	chr17:7589319-7590418	0	0	0	0	0	0	0	0	1	1	0	0	0	2
	Region 51	chr8:6266913-6267495	0	0	0	0	0	0	0	0	0	1	0	0	0	0
	Region 52	chr8:6282213-6283212	0	0	4	5	4	0	0	1	2	0	0	0	0	0
	Region 53	chr15:74301326-74301944	0	1	0	0	0	1	0	0	0	0	0	0	1	0
	Region 54	chr15:74305593-74306443	2	0	0	0	0	0	0	0	0	0	2	2	0	1
	Region 55	chr15:74316364-74317163	0	0	0	0	0	0	0	0	0	0	0	1	0	0
	Region 56	chr15:48931686-48932835	0	0	0	0	0	0	0	0	0	6	2	1	0	2
	Region 57	chr20:10651595-10652694	0	0	2	3	2	0	0	0	0	0	2	0	0	0
	Region 58	chr20:57876849-57877598	0	0	0	0	0	0	0	0	0	0	0	0	0	0
	Region 59	chr20:57879449-57880448	0	0	0	0	0	0	0	0	0	0	0	0	1	0
	Region 60	chrY:2651496-2651861	0	0	0	0	0	0	0	0	0	0	0	2	0	0
	Region 61	chrY:26957825-26958924	0	0	0	0	0	0	0	0	1	1	3	0	0	1
	Region 62	chrY:25334340-25335589	0	0	0	0	0	0	0	0	1	2	0	1	1	0
	Region 63	chrY:25299940-25301139	0	0	2	2	2	0	0	0	1	1	0	0	1	0
	Region 64	chr6:7543770-7544669	0	0	0	0	0	0	0	0	0	1	0	1	1	0
	Region 65	chr6:7550620-7551569	0	0	0	0	0	0	1	0	1	1	2	2	0	1
	Region 66	chr6:163134935-163136034	0	0	0	0	0	0	0	1	0	0	0	0	0	1
	Region 67	chr6:162598435-162599534	0	0	0	1	0	0	0	0	0	5	0	1	2	1
	Region 68	chr1:115574083-115574629	0	0	0	0	0	1	0	1	0	1	1	0	0	0
	Region 69	chr1:115577315-115578464	0	0	0	0	0	0	0	0	0	2	0	0	1	0
	Region 70	chr1:115572565-115573614	0	0	0	0	0	0	0	0	0	2	0	0	1	3
	Region 71	chr14:88457866-88458915	0	0	0	0	0	0	0	0	1	0	0	0	0	0
	Region 72	chr9:843540-844539	0	0	0	2	0	0	0	0	0	2	0	1	1	2
	Region 73	chr14:88456813-88457320	0	0	0	0	0	0	0	3	1	0	0	0	0	1
	Region 74	chr13:48883633-48884482	0	0	0	0	0	0	0	0	1	1	0	0	3	1
	Region 75	chr13:49014329-49015183	0	0	0	0	0	0	0	0	0	0	0	0	1	1
	Region 76	chr5:132156653-132157652	0	0	0	0	0	0	0	1	0	1	0	0	2	2
	Region 77	chr5:132152833-132153479	0	0	0	0	0	0	0	0	0	2	2	0	0	2
	Region 78	chr6:160928300-160929099	0	0	0	0	0	0	0	0	0	1	0	0	1	1
	Region 79	chr6:160917507-160918806	0	0	0	0	0	0	0	0	1	0	0	0	2	1
	Region 80	chrX:91093160-91094059	0	0	0	0	0	0	0	0	0	4	0	2	0	0
	Region 81	chr8:86249344-86250393	0	0	0	0	0	0	0	0	0	4	0	1	1	0
	Region 82	chr8:86237944-86238943	2	0	0	0	0	0	0	0	0	1	4	0	1	2
	Region 83	chr3:147129031-147130030	0	0	0	1	0	0	0	0	0	0	0	0	0	0
	Region 84	chr3:147135231-147136430	0	0	0	0	0	0	0	0	1	1	0	0	2	0
	Region 85	chr12:9265133-9265955	0	0	0	0	0	0	0	0	0	0	0	1	0	0
	Region 86	chr15:43623058-43623862	0	0	0	0	0	0	0	0	0	0	0	0	0	1
	Region 87	chr15:43630765-43631345	0	0	0	0	0	1	0	0	0	0	0	0	2	1
	Region 88	chr11:62107753-62108668	0	0	0	0	0	0	0	0	0	3	0	0	0	1
	Region 89	chr10:104662878-104663357	0	0	0	0	0	0	0	0	0	0	0	0	0	0
	Region 90	chr12:32268360-32269364	0	0	0	0	0	0	0	0	0	0	1	0	0	0
	Region 91	chr12:32272824-32273801	0	0	0	0	0	0	0	0	0	2	1	0	2	0
	Region 92	chr12:32293546-32294405	0	0	0	0	0	0	0	1	0	1	1	0	2	0
	Region 93	chr4:110221850-110222749	0	0	0	1	0	1	0	0	0	2	0	1	0	0
	Region 94	chr4:110202650-110203749	0	0	0	0	0	0	1	0	0	2	1	1	0	1
	Region 95	chr4:110067150-110068249	0	0	0	0	0	2	0	0	0	8	0	2	1	1
	Region 96	chr4:109982400-109983698	0	0	0	0	0	0	0	0	0	1	0	0	1	0
	Region 97	chr1:36929066-36929887	0	0	0	0	0	1	0	0	0	0	0	0	0	0
	Region 98	chr1:36927353-36928033	0	0	0	0	0	0	0	0	0	0	0	1	0	0
	Region 99	chr6:18256700-18257640	0	0	0	0	0	0	0	0	1	1	0	0	0	2
	Region 100	chr6:18244250-18245199	0	0	0	2	0	0	0	0	0	0	0	0	3	1
	All of these elements are non-repetitive DNA sequences
